# Supplementary material for: Comprehensive High-Resolution Analysis of the Role of an Arabidopsis Gene Family in RNA Editing
Source: PLoS Genet. 2013 Jun 20;9(6):e1003584. doi: 10.1371/journal.pgen.1003584 (PMC3688494; doi:10.1371/journal.pgen.1003584)
Supplement: Dataset S1 — Number of reads at each editing site for each library. (XLSX) [file pgen.1003584.s001.xlsx]

## Sheet: Sheet1
Dataset S1. Number of reads at each editing site (gene-position) for each library . sn_C, Ln_C, an_C: number of unedited reads, sn_T, Ln_T, an_T: number of edited reads,sn (Ln, an)CT: (sn(Ln, an)_C+sn(Ln, an)_T), TfrLn (editing extent): sn (Ln, an)_T/ (sn(Ln, an)_C+sn(Ln, an)_T). sn(Ln, an)_pvalue: probability of observed number of T reads at editing site.
Gene	position ATG	s14_C	s14_T	s14_Tfr (rip1)	s14_pvalue	s15_C	s15_T	s15_Tfr (rip1 wt)	s15_pvalue	s16_C	s16_T	s16_Tfr (rip3-1)	s16_pvalue	L7_C	L7_T	L7_Tfr (rip3-1)	L7_pvalue	a13_C	a13_T	a13_Tfr (rip3-1 wt)	a13_pvalue	s18_C	s18_T	s18_Tfr (rip3-1 wt)	s18_pvalue	L12_C	L12_T	L12_Tfr (rip3-1wt)	L12_pvalue	s22_C	s22_T	s22_Tfr (rip3-2)	s22_pvalue	a10_C	a10_T	a10_Tfr (rip3-2wt)	a10_pvalue	s23_C	s23_T	s23_Tfr (rip4-1)	s23_pvalue	L13_C	L13_T	L13_Tfr (rip4-1)	L13_pvalue	a11_C	a11_T	a11_Tfr (rip4-1wt)	a11_pvalue
accD	794	307	1069	0.77689	0	4	702	0.994334	0	5	2733	0.998174	0	8	3900	0.997953	0	15	6634	0.997744	0	10	2807	0.99645	0	14	4574	0.996949	0	11	2105	0.994802	0	13	3783	0.996575	0	10	3704	0.997307	0	7	2283	0.996943	0	5	1454	0.996573	0
accD	1568	2643	2720	0.507179	0	1571	1291	0.451083	0	1039	8714	0.893469	0	806	5137	0.864378	0	904	5961	0.868318	0	1461	10074	0.873342	0	603	3878	0.865432	0	2324	4740	0.671008	0	541	1802	0.769099	0	1467	7719	0.8403	0	536	3489	0.866832	0	192	817	0.809713	0
atpF	92	227	14939	0.985032	0	305	11861	0.97493	0	404	15119	0.973974	0	618	33738	0.982012	0	325	15537	0.979511	0	537	18698	0.972082	0	493	27803	0.982577	0	607	21355	0.972361	0	400	14146	0.972501	0	1581	41655	0.963433	0	1543	34449	0.957129	0	149	5105	0.971641	0
clpP	559	1232	13830	0.918205	0	885	8288	0.903521	0	3238	31415	0.906559	0	283	17695	0.984259	0	806	7625	0.9044	0	1870	17194	0.901909	0	368	17051	0.978874	0	1849	6095	0.767246	0	78	772	0.908235	0	1901	14638	0.88506	0	166	21983	0.992505	0	10	330	0.970588	0
matK	640	65	494	0.883721	0	21	206	0.907489	0	42	317	0.883008	0	151	3047	0.952783	0	204	2661	0.928796	0	19	355	0.949198	0	530	8845	0.943467	0	18	183	0.910448	0	446	4687	0.913111	0	63	563	0.899361	0	943	8621	0.901401	0	238	1739	0.879616	0
ndhB	149	155	4044	0.963086	0	6	1660	0.996399	0	9	2653	0.996619	0	15	5530	0.997295	0	27	5697	0.995283	0	17	3027	0.994415	0	13	4603	0.997184	0	14	2034	0.993164	0	22	2276	0.990426	0	16	3836	0.995846	0	12	4802	0.997507	0	2	1170	0.998294	0
ndhB	153	4736	79	0.0164071	1.158e-62	1891	24	0.0125326	7.8546e-17	2841	198	0.065153	0	6175	406	0.0616928	0	6281	394	0.0590262	0	3319	185	0.0527968	0	5031	393	0.0724558	0	2320	101	0.0417183	0	2722	79	0.0282042	9.776e-78	4260	190	0.0426966	0	5677	161	0.0275779	0	1328	56	0.0404624	4.2376e-66
ndhB	467	600	12890	0.955523	0	53	4941	0.989387	0	138	7868	0.982763	0	189	11087	0.983239	0	248	11072	0.978092	0	188	9412	0.980417	0	104	8513	0.987931	0	98	7492	0.987088	0	94	6290	0.985276	0	82	14660	0.994438	0	52	9841	0.994744	0	44	3388	0.987179	0
ndhB	586	426	13075	0.968447	0	31	5116	0.993977	0	63	7911	0.992099	0	73	10849	0.993316	0	123	11270	0.989204	0	75	10151	0.992666	0	68	8582	0.992139	0	85	7534	0.988844	0	122	7155	0.983235	0	53	14762	0.996423	0	47	9409	0.99503	0	43	3919	0.989147	0
ndhB	708	8598	2754	0.2426	0	3268	893	0.214612	0	5110	1443	0.220204	0	8810	2207	0.200327	0	5936	2301	0.279349	0	5664	2147	0.274869	0	6768	1920	0.220994	0	4721	1214	0.204549	0	4265	811	0.159771	0	10286	1716	0.142976	0	7782	1333	0.146242	0	2068	256	0.110155	0
ndhB	726	8320	3070	0.269535	0	3149	1104	0.259581	0	4820	1917	0.284548	0	8039	3268	0.289024	0	5751	2614	0.312493	0	5590	2316	0.292942	0	5799	3028	0.343038	0	4872	1186	0.195774	0	4140	1024	0.198296	0	10795	1475	0.120212	0	8447	985	0.104432	0	2091	231	0.0994832	0
ndhB	746	208	11482	0.982207	0	19	4481	0.995778	0	40	6986	0.994307	0	46	10587	0.995674	0	54	8298	0.993534	0	38	8196	0.995385	0	37	8338	0.995582	0	52	6299	0.991812	0	46	5128	0.991109	0	73	12724	0.994296	0	37	8877	0.995849	0	23	2258	0.989917	0
ndhB	830	464	12046	0.96291	0	36	4769	0.992508	0	61	7200	0.991599	0	76	10846	0.993042	0	117	9375	0.987674	0	77	8682	0.991209	0	51	8371	0.993944	0	69	6331	0.989219	0	68	5042	0.986693	0	49	12961	0.996234	0	42	8979	0.995344	0	22	2221	0.990192	0
ndhB	836	386	12019	0.968884	0	66	4668	0.986058	0	166	6989	0.976799	0	293	10538	0.972948	0	258	9189	0.97269	0	205	8411	0.976207	0	138	8198	0.983445	0	198	6129	0.968706	0	209	4843	0.95863	0	175	12652	0.986357	0	69	8923	0.992327	0	38	2184	0.982898	0
ndhB	872	476	11995	0.961831	0	53	4702	0.988854	0	75	7179	0.989661	0	126	10463	0.988101	0	181	9630	0.981551	0	108	8657	0.987678	0	84	8282	0.989959	0	107	6126	0.982833	0	130	5058	0.974942	0	96	12624	0.992453	0	60	8955	0.993344	0	33	2274	0.985696	0
ndhB	1255	298	9432	0.969373	0	20	3409	0.994167	0	16	5406	0.997049	0	55	21633	0.997464	0	43	15768	0.99728	0	27	6857	0.996078	0	31	13699	0.997742	0	14	4934	0.997171	0	37	6631	0.994451	0	10	10646	0.999062	0	34	20795	0.998368	0	14	3192	0.995633	0
ndhB	1481	554	13035	0.959232	0	40	4734	0.991621	0	45	7561	0.994084	0	320	45687	0.993045	0	84	6898	0.987969	0	75	9087	0.991814	0	210	30844	0.993238	0	63	6907	0.990961	0	31	2746	0.988837	0	46	11610	0.996054	0	335	47348	0.992974	0	14	1804	0.992299	0
ndhD	2	5134	5372	0.511327	0	4463	3684	0.452191	0	4848	6051	0.555189	0	10212	12884	0.557846	0	29888	22679	0.43143	0	7350	5653	0.434746	0	9511	9473	0.498999	0	2758	1543	0.358754	0	9862	8218	0.454535	0	3329	8099	0.708698	0	4683	14758	0.759117	0	3248	6567	0.669078	0
ndhD	383	558	8008	0.934859	0	57	6487	0.99129	0	57	8506	0.993343	0	26	9753	0.997341	0	81	12887	0.993754	0	56	9554	0.994173	0	49	9323	0.994772	0	52	3872	0.986748	0	56	5871	0.990552	0	83	9306	0.99116	0	55	7748	0.992951	0	33	3279	0.990036	0
ndhD	674	633	7466	0.921842	0	118	6271	0.981531	0	85	8210	0.989753	0	121	11482	0.989572	0	290	10226	0.972423	0	295	9118	0.96866	0	171	10839	0.984469	0	365	3644	0.908955	0	264	4940	0.94927	0	405	9492	0.959079	0	232	8190	0.972453	0	129	3195	0.961191	0
ndhD	878	1580	9495	0.857336	0	286	8192	0.966266	0	528	10152	0.950562	0	478	15725	0.970499	0	1964	17455	0.898862	0	1307	11853	0.900684	0	639	12003	0.949454	0	709	3952	0.847887	0	829	7980	0.905892	0	977	9856	0.909813	0	724	11094	0.938738	0	1069	9657	0.900336	0
ndhD	887	1376	9503	0.873518	0	363	7939	0.956276	0	374	10148	0.964455	0	436	16318	0.973976	0	1439	18141	0.926507	0	1005	11923	0.922262	0	593	12230	0.953755	0	783	3782	0.828478	0	950	7831	0.891812	0	902	9666	0.914648	0	621	11527	0.94888	0	928	9608	0.911921	0
ndhF	290	1088	4972	0.820462	0	77	4413	0.982851	0	58	5456	0.989481	0	101	16780	0.994017	0	170	21658	0.992212	0	93	8203	0.98879	0	63	12024	0.994788	0	72	6030	0.988201	0	67	8908	0.992535	0	167	10740	0.984689	0	290	21414	0.986638	0	71	5047	0.986127	0
ndhG	50	1903	8313	0.813724	0	902	7018	0.886111	0	1558	8778	0.849265	0	4258	22301	0.839678	0	1498	7662	0.836463	0	1475	8511	0.852293	0	1175	7729	0.868037	0	318	832	0.723478	0	1316	5043	0.793049	0	377	2286	0.85843	0	3880	33300	0.895643	0	212	1398	0.868323	0
petL	5	3934	781	0.165642	0	251	1776	0.876172	0	259	4494	0.945508	0	20	313	0.93994	0	92	2409	0.963215	0	285	4789	0.943831	0	8	251	0.969112	0	203	1617	0.888462	0	17	242	0.934363	0	269	4634	0.945136	0	0	5	1	0	22	357	0.941953	0
psbE	214	220	15124	0.985662	0	32	5347	0.994051	0	21	7744	0.997296	0	299	118429	0.997482	0	29	8715	0.996683	0	29	9973	0.997101	0	590	179949	0.996732	0	112	25077	0.995554	0	13	6676	0.998057	0	142	48180	0.997061	0	176	69288	0.997466	0	7	2474	0.997179	0
psbF	77	169	2026	0.923007	0	17	1042	0.983947	0	13	1622	0.992049	0	17	1791	0.990597	0	0	410	1	0	18	2839	0.9937	0	21	1826	0.98863	0	100	4700	0.979167	0	1	181	0.994505	0	197	9356	0.979378	0	35	1797	0.980895	0	3	131	0.977612	0
psbZ	50	3802	43512	0.919643	0	1235	26389	0.955292	0	753	37857	0.980497	0	61	3627	0.98346	0	196	9371	0.979513	0	717	34947	0.979896	0	140	6701	0.979535	0	914	22243	0.96053	0	618	11929	0.950745	0	2428	45161	0.94898	0	154	3885	0.961872	0	610	9219	0.937939	0
rpl23	89	607	1701	0.737002	0	136	1204	0.898507	0	120	2761	0.958348	0	271	9026	0.970851	0	221	2618	0.922156	0	113	2052	0.947806	0	432	8515	0.951716	0	1299	4199	0.763732	0	127	717	0.849526	0	1277	8631	0.871114	0	0	9	1	0	132	526	0.799392	0
rpoA	200	374	2456	0.867845	0	162	3309	0.953328	0	526	4287	0.890713	0	2852	25403	0.899062	0	1449	11517	0.888246	0	691	5814	0.893774	0	2349	20548	0.89741	0	861	2029	0.702076	0	2099	9156	0.813505	0	891	5892	0.868642	0	1432	19796	0.932542	0	504	4587	0.901002	0
rpoB	338	6041	6353	0.512587	0	1353	5675	0.807484	0	386	9334	0.960288	0	325	11725	0.973029	0	267	6656	0.961433	0	315	7507	0.959729	0	201	4706	0.959038	0	635	4762	0.882342	0	143	2354	0.942731	0	870	8668	0.908786	0	879	12023	0.931871	0	100	1043	0.912511	0
rpoB	551	3461	4387	0.558996	0	376	4305	0.919675	0	226	6463	0.966213	0	403	14977	0.973797	0	319	9899	0.968781	0	174	4968	0.966161	0	212	6356	0.967722	0	276	3031	0.916541	0	176	2953	0.943752	0	420	5638	0.93067	0	889	15889	0.947014	0	88	1394	0.940621	0
rpoB	2432	1593	3269	0.672357	0	332	2288	0.873282	0	98	3183	0.970131	0	156	7235	0.978893	0	727	36749	0.980601	0	103	4075	0.975347	0	237	7905	0.970892	0	59	1066	0.947556	0	375	9617	0.96247	0	225	3325	0.93662	0	250	5341	0.955285	0	227	3761	0.943079	0
rpoC1	488	8994	10532	0.539383	0	16632	10753	0.39266	0	20880	9334	0.30893	0	36514	13746	0.273498	0	15083	4806	0.241641	0	15263	5033	0.24798	0	34196	9662	0.220302	0	28119	3131	0.100192	0	3927	998	0.20264	0	44590	12344	0.216812	0	47101	24166	0.339091	0	1659	587	0.261354	0
rps12-intron		4729	2984	0.386879	0	2508	1085	0.301976	0	3411	3392	0.498604	0	4527	4960	0.522821	0	5570	5280	0.486636	0	3486	3399	0.493682	0	3008	3351	0.52697	0	1093	621	0.36231	0	3122	2298	0.423985	0	2835	1421	0.333882	0	2019	1576	0.438387	0	1014	703	0.409435	0
rps14	80	1776	4460	0.715202	0	815	2193	0.729056	0	160	2773	0.945448	0	1436	38716	0.964236	0	420	7783	0.948799	0	208	3939	0.949843	0	1444	28794	0.952246	0	49	952	0.951049	0	264	6343	0.960042	0	88	2242	0.962232	0	694	30957	0.978073	0	56	1789	0.969648	0
rps14	149	467	5114	0.916323	0	402	1841	0.820776	0	169	2412	0.934522	0	126	1696	0.930845	0	433	6644	0.938816	0	216	3317	0.938862	0	154	1834	0.922535	0	54	651	0.923404	0	324	3694	0.919363	0	131	1666	0.927101	0	58	985	0.944391	0	87	1253	0.935075	0
atp1	1110	7007	19	0.00270424	0.0028632	3600	293	0.0752633	0	6834	16	0.00233577	0.014269	5240	14	0.00266464	0.0012433	4368	715	0.140665	0	5015	863	0.146819	0	3404	332	0.0888651	0	4224	30	0.00705219	4.0258e-13	2891	377	0.115361	0	5127	1441	0.219397	0	2606	875	0.251365	0	521	204	0.281379	0
atp1	1178	1759	4222	0.705902	0	48	3230	0.985357	0	49	5856	0.991702	0	39	5874	0.993404	0	64	4945	0.987223	0	52	4864	0.989422	0	40	4269	0.990717	0	51	3701	0.986407	0	29	3001	0.990429	0	52	5808	0.991126	0	23	4194	0.994546	0	6	671	0.991137	0
atp1	1292	924	5604	0.858456	0	26	3606	0.992841	0	35	6188	0.994376	0	56	9582	0.99419	0	49	7057	0.993104	0	42	5061	0.99177	0	34	6160	0.994511	0	27	3968	0.993242	0	26	5080	0.994908	0	35	5710	0.993908	0	28	6553	0.995745	0	4	1057	0.99623	0
atp1	1415	3141	2931	0.482708	0	46	3289	0.986207	0	133	5917	0.978017	0	134	6761	0.980566	0	435	13437	0.968642	0	143	4858	0.971406	0	140	5967	0.977075	0	91	3616	0.975452	0	291	11191	0.974656	0	88	5110	0.98307	0	36	4666	0.992344	0	34	2043	0.98363	0
atp1	1425	5688	94	0.0162574	1.6254e-67	2576	597	0.18815	0	5041	723	0.125434	0	4938	667	0.119001	0	11786	2219	0.158443	0	4059	694	0.146013	0	4319	873	0.168143	0	2609	878	0.251792	0	7305	3847	0.344961	0	3711	1127	0.232947	0	3050	787	0.205108	0	1685	410	0.195704	0
atp1	1484	8400	2056	0.196634	0	81	6046	0.98678	0	129	11079	0.98849	0	210	18980	0.989057	0	161	9019	0.982462	0	173	8749	0.98061	0	161	13700	0.988385	0	123	7816	0.984507	0	95	5922	0.984211	0	91	10038	0.991016	0	98	14701	0.993378	0	12	1315	0.990957	0
atp4	89	466	3322	0.87698	0	27	2723	0.990182	0	109	5392	0.980185	0	507	24530	0.97975	0	198	9520	0.979625	0	90	4620	0.980892	0	496	27198	0.98209	0	52	2789	0.981697	0	55	4258	0.987248	0	48	4996	0.990484	0	158	27488	0.994285	0	11	1887	0.994204	0
atp4	138	1761	586	0.24968	0	258	1208	0.824011	0	494	2437	0.831457	0	1322	5149	0.795704	0	1462	8577	0.854368	0	421	2193	0.838944	0	1398	6369	0.820008	0	207	1062	0.836879	0	687	3899	0.850196	0	160	2471	0.939187	0	240	4803	0.952409	0	123	1683	0.931894	0
atp4	144	2475	133	0.0509969	0	1461	149	0.0925466	0	2515	640	0.202853	0	5573	1764	0.240425	0	8054	2611	0.24482	0	2233	654	0.226533	0	6351	2189	0.256323	0	1079	314	0.225413	0	3418	1313	0.277531	0	2192	728	0.249315	0	4631	1080	0.189109	0	1481	378	0.203335	0
atp4	215	3309	958	0.224514	0	22	2484	0.991221	0	62	4426	0.986185	0	138	12235	0.988847	0	131	9561	0.986484	0	42	4391	0.990526	0	105	10317	0.989925	0	45	2191	0.979875	0	39	3386	0.988613	0	23	4216	0.994574	0	72	9086	0.992138	0	10	1337	0.992576	0
atp4	248	685	3797	0.847166	0	21	2183	0.990472	0	99	4257	0.977273	0	269	11454	0.977054	0	155	6789	0.977679	0	62	3866	0.984216	0	153	8968	0.983226	0	53	2157	0.976018	0	34	2714	0.987627	0	49	3870	0.987497	0	84	8240	0.989909	0	17	1054	0.984127	0
atp4	250	3167	1186	0.272456	0	203	1919	0.904336	0	1633	2580	0.61239	0	4898	6588	0.573568	0	1012	5502	0.844642	0	500	3277	0.86762	0	1688	7175	0.809545	0	765	1382	0.643689	0	344	2288	0.869301	0	490	3328	0.871661	0	903	7229	0.888957	0	135	908	0.870566	0
atp4	251	568	3764	0.868883	0	15	2101	0.992911	0	53	4113	0.987278	0	132	11259	0.988412	0	88	6240	0.986094	0	32	3694	0.991412	0	59	8702	0.993266	0	35	2081	0.983459	0	25	2526	0.9902	0	19	3762	0.994975	0	36	7973	0.995505	0	6	1019	0.994146	0
atp4	382	5813	65	0.0110582	3.1616e-38	3929	116	0.0286774	0	3314	3861	0.538118	0	5814	9313	0.615654	0	4401	6057	0.579174	0	2704	3934	0.592648	0	5365	8388	0.609903	0	1208	2802	0.698753	0	1275	3570	0.736842	0	2802	5210	0.650275	0	5320	6312	0.542641	0	740	1064	0.5898	0
atp4	395	5250	1009	0.161208	0	103	4133	0.975685	0	2953	4537	0.605741	0	5999	8075	0.573753	0	239	10598	0.977946	0	122	6742	0.982226	0	215	13101	0.983854	0	1929	2134	0.525228	0	73	4952	0.985473	0	53	8119	0.993514	0	82	10656	0.992364	0	15	1893	0.992138	0
atp4	416	1590	5392	0.772272	0	77	4707	0.983905	0	219	8196	0.973975	0	231	10287	0.978038	0	345	12946	0.974043	0	187	7527	0.975758	0	262	10813	0.976343	0	109	4253	0.975011	0	122	5670	0.978936	0	129	8875	0.985673	0	100	7801	0.987343	0	29	2173	0.98683	0
atp4	525	11901	89	0.00742285	3.1871e-33	8298	251	0.0293602	0	12226	51	0.00415411	2.2609e-10	29704	120	0.00402361	2.4224e-27	6932	620	0.0820975	0	13090	1075	0.0758913	0	25635	1619	0.0594041	0	8197	64	0.00774725	6.375e-27	2206	464	0.173783	0	12849	3018	0.190206	0	23424	5460	0.189032	0	962	200	0.172117	0
atp6	475	2101	8930	0.809537	0	262	5957	0.957871	0	125	8531	0.985559	0	229	17305	0.98694	0	146	9070	0.984158	0	146	9584	0.984995	0	165	12714	0.987188	0	108	5758	0.981589	0	40	4094	0.990324	0	79	11258	0.993032	0	0	22	1	0	9	1230	0.992736	0
atp8	237	3526	3	0.000850099	9999	2109	112	0.0504277	0	3065	19	0.00616083	2.5115e-07	17011	196	0.0113907	0	7380	124	0.0165245	9.0803e-85	2963	52	0.0172471	1.2792e-38	14355	120	0.00829016	1.715e-64	2934	93	0.0307235	0	1196	32	0.0260586	9.6225e-29	9298	109	0.0115871	2.8131e-61	14426	79	0.0054464	9.3048e-30	617	5	0.00803859	0.0015726
atp8	303	3028	18	0.00590939	8.5618e-07	1773	57	0.0311475	4.6906e-55	2601	66	0.0247469	2.3246e-59	13075	435	0.0321984	0	6592	250	0.036539	0	2393	83	0.0335218	2.095e-82	14192	319	0.0219833	0	2555	103	0.0387509	0	1212	43	0.0342629	1.3645e-41	7876	463	0.0555222	0	10437	702	0.0630218	0	610	43	0.0658499	2.5715e-54
atp8	389	4852	44	0.00898693	8.8088e-21	2810	260	0.0846906	0	3471	672	0.162201	0	26613	6609	0.198934	0	2984	652	0.179318	0	3205	674	0.173756	0	26028	5368	0.170977	0	3835	1367	0.262784	0	736	275	0.272008	0	12609	1017	0.0746367	0	34904	3038	0.0800696	0	418	35	0.0772627	1.6812e-45
atp8	408	4266	163	0.0368029	0	2712	69	0.0248112	1.3572e-55	3638	105	0.0280524	1.2125e-86	31845	773	0.0236986	0	2798	79	0.0274592	1.4254e-54	3417	110	0.031188	0	29776	694	0.0227765	0	4670	180	0.0371134	0	720	37	0.0488771	3.8935e-36	11971	453	0.0364617	0	36178	1341	0.0357419	0	337	15	0.0426136	1.9176e-14
atp9	53	1196	3008	0.715509	0	23	2574	0.991144	0	41	3791	0.989301	0	425	53509	0.99212	0	120	11371	0.989557	0	39	3121	0.987658	0	408	37788	0.989318	0	16	2086	0.992388	0	12	2031	0.994126	0	21	3814	0.994524	0	83	29737	0.997217	0	8	1014	0.992172	0
atp9	83	436	3724	0.895192	0	46	2466	0.981688	0	57	3686	0.984772	0	561	53719	0.989665	0	230	13276	0.982971	0	48	3060	0.984556	0	595	38271	0.984691	0	36	2079	0.982979	0	25	2905	0.991468	0	40	3808	0.989605	0	144	29812	0.995193	0	11	1461	0.992527	0
atp9	117	1324	24	0.0178042	2.6704e-19	640	85	0.117241	0	1130	121	0.0967226	0	1268	194	0.132695	0	7829	968	0.110038	0	929	117	0.111855	0	1548	225	0.126904	0	546	143	0.207547	0	2130	462	0.178241	0	1124	181	0.138697	0	597	98	0.141007	0	1051	148	0.123436	0
atp9	167	718	1844	0.71975	0	62	1788	0.966486	0	51	2587	0.980667	0	823	49653	0.983695	0	353	13937	0.975297	0	42	2100	0.980392	0	713	37930	0.981549	0	23	1041	0.978383	0	40	2176	0.981949	0	8	1817	0.995616	0	139	27186	0.994913	0	13	917	0.986022	0
atp9	224	350	1695	0.828851	0	35	1510	0.977346	0	30	2108	0.985968	0	698	49277	0.986033	0	225	8623	0.974571	0	33	1679	0.980724	0	848	37018	0.977605	0	17	858	0.980571	0	21	1241	0.98336	0	8	1435	0.994456	0	96	27096	0.99647	0	4	505	0.992141	0
ccmB	28	6456	355	0.0521216	0	1086	5357	0.831445	0	2972	4862	0.620628	0	3804	11018	0.743354	0	4320	18087	0.807203	0	1681	6543	0.795598	0	1226	12062	0.907736	0	1604	4052	0.716407	0	369	3417	0.902536	0	449	11206	0.961476	0	238	18304	0.987164	0	158	1344	0.894807	0
ccmB	44	7590	47	0.00615425	2.6605e-17	6844	235	0.0331968	0	8551	83	0.00961316	8.7628e-42	15241	327	0.0210046	0	28448	750	0.0256867	0	8832	208	0.0230088	0	13621	511	0.0361591	0	5865	120	0.0200501	0	4969	240	0.0460741	0	11914	414	0.0335821	0	18607	488	0.0255564	0	2005	43	0.0209961	1.2377e-35
ccmB	45	7708	44	0.00567595	5.7957e-15	6744	389	0.0545353	0	8685	11	0.00126495	9999	15563	19	0.00121936	0.42928	28598	716	0.0244252	0	8905	205	0.0225027	0	13863	296	0.0209054	0	5953	12	0.00201174	9999	5124	115	0.0219508	0	12172	141	0.0114513	8.4847e-78	18862	244	0.0127709	0	2015	42	0.0204181	5.8388e-35
ccmB	48	8069	12	0.00148496	0.78414	7144	160	0.0219058	0	8953	36	0.00400489	2.349e-09	15540	72	0.00461184	2.3723e-22	29985	431	0.0141702	0	9251	126	0.0134371	1.0536e-77	13919	278	0.0195816	0	6055	44	0.0072143	1.0379e-13	5298	156	0.0286029	0	12347	169	0.0135027	2.9848e-75	18744	348	0.0182275	0	2098	26	0.0122411	8.8166e-17
ccmB	71	3222	974	0.232126	0	471	2230	0.82562	0	1070	2629	0.710733	0	471	1478	0.758338	0	4396	21601	0.830904	0	714	2940	0.804598	0	244	1948	0.888686	0	1285	4915	0.792742	0	610	5193	0.894882	0	305	12268	0.975742	0	42	1596	0.974359	0	163	2038	0.925943	0
ccmB	75	4289	30	0.00694605	7.3447e-13	2324	382	0.141168	0	3413	253	0.0690125	0	1872	177	0.0863836	0	22859	2497	0.0984777	0	3342	300	0.0823723	0	1955	289	0.128788	0	5298	925	0.148642	0	4738	1081	0.185771	0	10748	1852	0.146984	0	1519	125	0.0760341	0	1986	220	0.099728	0
ccmB	78	4425	29	0.006511	3.8183e-11	2524	156	0.058209	0	3624	82	0.0221263	3.8745e-67	2068	72	0.0336449	3.7732e-76	23986	815	0.0328616	0	3567	78	0.0213992	4.2383e-62	2169	104	0.0457545	0	6045	220	0.0351157	0	5600	249	0.0425714	0	12367	262	0.0207459	0	1611	50	0.0301023	1.0095e-49	2148	62	0.0280543	1.9234e-55
ccmB	80	4446	124	0.0271335	0	1805	921	0.337858	0	1958	1774	0.475348	0	1159	1010	0.465652	0	7863	16678	0.679597	0	1294	2391	0.648847	0	713	1574	0.688238	0	2644	3660	0.580584	0	2070	3788	0.646637	0	1269	11399	0.899826	0	140	1525	0.915916	0	394	1823	0.822282	0
ccmB	87	4752	61	0.012674	3.0086e-37	2570	205	0.0738739	0	3544	265	0.0695721	0	2229	151	0.0634454	0	21607	2224	0.0933238	0	3443	315	0.0838212	0	2178	198	0.0833333	0	5761	561	0.0887377	0	5387	526	0.0889565	0	11133	1552	0.122349	0	1539	196	0.112968	0	1874	365	0.163019	0
ccmB	90	4852	10	0.00205677	0.11385	2574	204	0.0734341	0	3767	45	0.0118048	3.9667e-26	2450	23	0.00930044	7.7324e-13	22931	834	0.0350936	0	3632	124	0.0330138	0	2304	95	0.0395998	0	6215	117	0.0184776	0	5645	273	0.0461304	0	12343	363	0.0285692	0	1682	57	0.0327775	2.5106e-61	2192	47	0.0209915	6.3255e-33
ccmB	128	5440	230	0.0405644	0	784	1702	0.684634	0	2100	1544	0.42371	0	2417	1832	0.43116	0	6427	8370	0.565655	0	1474	1966	0.571512	0	949	1949	0.672533	0	906	680	0.428752	0	906	2191	0.707459	0	225	1852	0.891671	0	164	2425	0.936655	0	188	949	0.834653	0
ccmB	137	2874	3027	0.512964	0	648	1769	0.731899	0	1783	1881	0.513373	0	1818	3285	0.643739	0	5262	7911	0.600547	0	1256	2171	0.633499	0	564	2590	0.821179	0	794	899	0.53101	0	631	2645	0.807387	0	171	1972	0.920205	0	114	3212	0.965725	0	142	1008	0.876522	0
ccmB	138	5866	35	0.0059312	1.6284e-13	1983	435	0.179901	0	3576	75	0.0205423	3.2465e-62	4972	165	0.0321199	0	12890	308	0.0233369	0	3316	112	0.0326721	0	2965	183	0.0581321	0	1630	67	0.0394814	8.328e-76	2913	388	0.11754	0	1989	157	0.0731594	0	3113	211	0.0634777	0	1096	64	0.0551724	1.7001e-82
ccmB	148	5832	101	0.0170234	2.2342e-77	1069	1390	0.56527	0	1770	1704	0.490501	0	2091	3927	0.652542	0	5192	6468	0.554717	0	1313	2049	0.609459	0	629	2945	0.824007	0	871	944	0.52011	0	607	2660	0.814203	0	218	2199	0.909806	0	129	4198	0.970187	0	149	991	0.869298	0
ccmB	149	4626	1426	0.235625	0	898	1658	0.64867	0	1654	1936	0.539276	0	1941	4239	0.685922	0	5006	7021	0.58377	0	1286	2209	0.632046	0	566	3128	0.846779	0	845	1041	0.551962	0	586	2792	0.826525	0	202	2352	0.920908	0	127	4332	0.971518	0	152	1030	0.871404	0
ccmB	154	4228	1829	0.301965	0	781	1883	0.706832	0	1622	2040	0.557073	0	1872	4674	0.714024	0	4876	7510	0.60633	0	1266	2298	0.644781	0	597	3312	0.847276	0	807	1172	0.592218	0	515	3010	0.853901	0	197	2560	0.928546	0	126	4676	0.973761	0	137	1106	0.889783	0
ccmB	159	5944	90	0.0149155	1.0396e-63	1187	1501	0.558408	0	2336	1350	0.366251	0	3278	3555	0.520269	0	5295	7231	0.577279	0	1398	2181	0.609388	0	749	3378	0.818512	0	1095	916	0.455495	0	578	3109	0.843233	0	232	2615	0.918511	0	164	4951	0.967937	0	171	1141	0.869665	0
ccmB	160	5845	202	0.033405	0	913	1780	0.660973	0	2021	1671	0.4526	0	2534	4312	0.629857	0	5323	7160	0.57358	0	1407	2170	0.606654	0	811	3331	0.804201	0	959	1042	0.52074	0	575	3106	0.843792	0	235	2607	0.917312	0	160	4978	0.968859	0	166	1147	0.873572	0
ccmB	164	6066	236	0.0374484	0	813	2034	0.714436	0	2085	1769	0.459004	0	2564	4583	0.641248	0	5719	7417	0.564632	0	1581	2221	0.584166	0	939	3394	0.783291	0	1087	1050	0.491343	0	761	3274	0.8114	0	318	2768	0.896954	0	200	5239	0.963229	0	193	1253	0.866528	0
ccmB	172	5900	441	0.0695474	0	860	2090	0.708475	0	1610	2360	0.594458	0	1904	5813	0.753272	0	4592	9249	0.668232	0	1310	2639	0.66827	0	536	4129	0.885102	0	798	1461	0.646746	0	507	3943	0.886067	0	203	3138	0.93924	0	132	5903	0.978128	0	129	1498	0.920713	0
ccmB	179	5442	742	0.119987	0	948	2079	0.686819	0	2020	1952	0.49144	0	2756	5219	0.65442	0	5124	9076	0.639155	0	1465	2500	0.630517	0	796	4079	0.836718	0	1016	1270	0.555556	0	557	4123	0.880983	0	241	3226	0.930487	0	156	6231	0.975575	0	158	1555	0.907764	0
ccmB	181	5327	812	0.132269	0	779	2290	0.746171	0	1649	2378	0.590514	0	2056	5905	0.741741	0	4614	9632	0.67612	0	1344	2671	0.665255	0	646	4234	0.867623	0	849	1494	0.637644	0	491	4225	0.895886	0	194	3393	0.945916	0	125	6279	0.980481	0	114	1612	0.933951	0
ccmB	193	6246	70	0.011083	6.9662e-41	2234	1220	0.353214	0	2922	1424	0.327658	0	4332	4089	0.485572	0	7958	7294	0.478232	0	2361	2104	0.471221	0	1806	3563	0.663625	0	1430	1232	0.46281	0	1419	3907	0.733571	0	844	3465	0.804131	0	948	6205	0.867468	0	406	1548	0.792221	0
ccmB	194	6213	100	0.0158403	1.9532e-71	2042	1413	0.408973	0	2901	1466	0.3357	0	4339	4192	0.491384	0	7921	7466	0.485215	0	2341	2149	0.478619	0	1814	3653	0.668191	0	1425	1260	0.469274	0	1423	3980	0.736628	0	843	3534	0.807402	0	952	6364	0.869874	0	407	1568	0.793924	0
ccmB	196	6286	73	0.0114798	1.5261e-43	3384	118	0.033695	0	4310	117	0.0264287	0	8518	262	0.0298405	0	14881	779	0.0497446	0	4356	225	0.0491159	0	5307	353	0.0623675	0	2618	116	0.0424287	0	5065	499	0.0896837	0	4251	248	0.0551234	0	7265	342	0.0449586	0	1940	97	0.047619	0
ccmB	286	6662	260	0.0375614	0	983	3690	0.789643	0	1765	3806	0.683181	0	1724	7609	0.815279	0	3769	12898	0.773865	0	1381	4626	0.770102	0	572	6616	0.920423	0	989	3143	0.760649	0	318	5663	0.946832	0	322	7864	0.960665	0	171	9299	0.981943	0	145	2302	0.940744	0
ccmB	304	6831	371	0.0515135	0	1060	3339	0.759036	0	2078	3447	0.623891	0	2291	7301	0.761155	0	4470	12134	0.730788	0	1595	4152	0.722464	0	979	6410	0.867506	0	1177	2825	0.705897	0	533	5120	0.905714	0	397	7415	0.949181	0	214	9493	0.977954	0	176	2151	0.924366	0
ccmB	324	6964	44	0.00627854	1.8561e-15	3761	328	0.0802152	0	5022	128	0.0248544	0	9565	350	0.0353001	0	15228	540	0.0342466	0	5157	184	0.0344505	0	7669	339	0.0423327	0	3482	253	0.0677376	0	5270	363	0.0644417	0	7157	266	0.0358346	0	9655	319	0.0319832	0	2300	62	0.0262489	1.6677e-54
ccmB	338	5697	1595	0.218733	0	981	3060	0.757238	0	2044	3191	0.609551	0	2248	7916	0.778827	0	4671	12144	0.722212	0	1522	3894	0.718981	0	1064	7238	0.871838	0	1110	2595	0.700405	0	579	5166	0.899217	0	396	7080	0.94703	0	204	10033	0.980072	0	192	2191	0.919429	0
ccmB	367	6182	230	0.0358702	0	859	2269	0.725384	0	2234	2057	0.479375	0	3668	6150	0.6264	0	6236	9571	0.605491	0	1668	2626	0.611551	0	1893	6026	0.760955	0	1278	1561	0.549841	0	1085	3984	0.785954	0	696	4973	0.877227	0	829	8380	0.909979	0	287	1783	0.861353	0
ccmB	379	6047	193	0.0309295	0	909	2045	0.692282	0	2434	1690	0.409796	0	4111	6262	0.603683	0	6880	9803	0.587604	0	1675	2421	0.591064	0	2172	6367	0.745638	0	1236	1458	0.541203	0	1115	3888	0.777134	0	704	4661	0.868779	0	879	8599	0.907259	0	320	1766	0.846596	0
ccmB	380	5700	509	0.0819778	0	837	2087	0.713748	0	1976	2088	0.51378	0	2993	7333	0.710149	0	5604	11020	0.662897	0	1377	2688	0.661255	0	1423	7135	0.833723	0	958	1691	0.638354	0	706	4270	0.858119	0	405	4869	0.923208	0	253	9154	0.973105	0	197	1877	0.905014	0
ccmB	406	4939	516	0.0945921	0	1607	855	0.347279	0	3215	268	0.0769452	0	8753	1503	0.146548	0	15281	2714	0.15082	0	2941	494	0.143814	0	6557	2030	0.236404	0	1633	594	0.266727	0	2615	2642	0.502568	0	3392	1001	0.227863	0	6551	2087	0.241607	0	1885	444	0.19064	0
ccmB	424	4707	339	0.0671819	0	968	1194	0.552266	0	1508	1636	0.520356	0	2707	6889	0.717903	0	6411	12921	0.668374	0	1027	1963	0.656522	0	1349	6946	0.837372	0	665	1303	0.662093	0	523	4857	0.902788	0	214	3594	0.943803	0	257	7478	0.966774	0	205	2186	0.914262	0
ccmB	428	2691	2038	0.430958	0	485	1541	0.760612	0	1060	1919	0.644176	0	1815	7457	0.804249	0	4597	14743	0.762306	0	728	2096	0.74221	0	742	7411	0.908991	0	552	1310	0.703545	0	374	4979	0.930133	0	148	3399	0.958275	0	123	7234	0.983281	0	137	2238	0.942316	0
ccmB	441	4492	9	0.00199956	0.15274	2071	13	0.006238	1.3832e-05	2898	86	0.0288204	3.5767e-83	8138	337	0.039764	0	20188	1168	0.0546919	0	2723	141	0.0492318	0	7284	446	0.0576973	0	1725	90	0.0495868	0	5122	512	0.0908768	0	3209	228	0.0663369	0	5939	412	0.0648717	0	2354	131	0.0527163	0
ccmB	467	3882	92	0.0231505	5.2961e-79	656	1069	0.61971	0	1246	1288	0.508287	0	2071	4746	0.696201	0	8381	14100	0.627196	0	918	1547	0.627586	0	1319	5225	0.798441	0	493	878	0.640408	0	626	4598	0.880168	0	182	2388	0.929183	0	162	5029	0.968792	0	238	2137	0.899789	0
ccmB	475	3810	87	0.0223249	1.1487e-71	571	1056	0.649047	0	1136	1293	0.532318	0	1663	4016	0.707167	0	7926	13685	0.633242	0	789	1524	0.658885	0	913	4678	0.836702	0	452	801	0.639266	0	549	4342	0.887753	0	143	2138	0.937308	0	123	4106	0.970915	0	192	1976	0.911439	0
ccmB	476	3826	84	0.0214834	7.106e-69	563	1068	0.654813	0	1132	1295	0.533581	0	1622	3928	0.707748	0	8126	13974	0.632308	0	786	1523	0.659593	0	915	4610	0.834389	0	451	804	0.640637	0	533	4432	0.892649	0	137	2149	0.94007	0	120	4042	0.971168	0	188	2000	0.914077	0
ccmB	480	3788	4	0.00105485	9999	1589	36	0.0221538	1.2342e-30	2347	24	0.0101223	3.8031e-13	4981	122	0.0239075	0	22329	597	0.0260403	0	2220	56	0.0246046	5.6053e-49	4927	177	0.0346787	0	1186	47	0.0381184	2.1755e-49	4850	233	0.0458391	0	2222	76	0.0330722	4.232e-73	3648	115	0.0305607	0	2214	65	0.0285213	5.9862e-56
ccmB	485	3680	114	0.0300474	0	535	1072	0.667082	0	1087	1258	0.536461	0	1389	3000	0.683527	0	9162	14155	0.607068	0	758	1490	0.662811	0	887	3666	0.805183	0	420	761	0.644369	0	554	4055	0.8798	0	134	2068	0.939146	0	108	3088	0.966208	0	195	1887	0.90634	0
ccmB	501	3497	5	0.00142776	9999	1514	21	0.0136808	2.8796e-14	2155	23	0.0105601	3.6906e-13	3154	117	0.0357689	0	23687	879	0.0357812	0	2031	87	0.0410765	0	3489	198	0.0537022	0	965	53	0.0520629	1.3718e-63	4178	502	0.107265	0	1951	99	0.0482927	0	2364	136	0.0544	0	2022	82	0.0389734	1.8832e-79
ccmB	502	3539	19	0.00534008	8.4589e-07	1445	121	0.0772669	0	2164	50	0.0225836	6.5999e-42	3119	107	0.033168	0	24562	640	0.0253948	0	2079	70	0.0325733	2.2924e-68	3422	209	0.0575599	0	1005	30	0.0289855	1.6591e-29	4490	249	0.0525427	0	2008	81	0.0387745	4.0286e-83	2386	90	0.0363489	0	2063	67	0.0314554	3.5628e-56
ccmB	512	3351	306	0.0836751	0	401	1227	0.753686	0	986	1288	0.566403	0	773	1782	0.697456	0	9384	18405	0.662312	0	640	1625	0.717439	0	476	2479	0.838917	0	279	888	0.760925	0	444	4576	0.911554	0	128	2176	0.944444	0	72	2042	0.965941	0	200	2063	0.911622	0
ccmB	514	3438	107	0.0301834	0	557	1024	0.647691	0	571	1648	0.742677	0	409	1983	0.829013	0	6627	20441	0.755172	0	442	1764	0.799637	0	234	2545	0.915797	0	227	915	0.801226	0	383	4506	0.921661	0	74	2176	0.967111	0	45	1942	0.977353	0	125	2076	0.943208	0
ccmB	551	4218	1838	0.303501	0	721	2515	0.777194	0	1514	2870	0.654653	0	3514	16043	0.82032	0	8653	19269	0.690101	0	1093	3191	0.744865	0	1687	18095	0.91472	0	665	2152	0.763933	0	397	4412	0.917446	0	166	5379	0.970063	0	260	22378	0.988515	0	124	2326	0.949388	0
ccmB	554	5050	926	0.154953	0	643	2562	0.799376	0	3413	948	0.217381	0	12815	6721	0.344032	0	8417	19206	0.69529	0	1045	3197	0.753654	0	1866	17899	0.905591	0	1815	985	0.351786	0	387	4409	0.919308	0	158	5353	0.97133	0	355	22289	0.984323	0	121	2314	0.950308	0
ccmB	566	5216	441	0.0779565	0	762	2330	0.753558	0	1639	2556	0.609297	0	4031	15396	0.792505	0	8072	18166	0.692355	0	1084	3000	0.734574	0	2072	17607	0.89471	0	717	2023	0.738321	0	384	4308	0.918159	0	184	5252	0.966152	0	311	22310	0.986252	0	119	2267	0.950126	0
ccmB	569	3940	1657	0.296051	0	678	2399	0.779656	0	1537	2626	0.630795	0	3646	15771	0.812226	0	7275	18788	0.720869	0	983	3080	0.758061	0	1672	17995	0.914984	0	631	2095	0.768525	0	391	4295	0.91656	0	178	5242	0.967159	0	299	22323	0.986783	0	110	2275	0.953878	0
ccmB	576	5231	147	0.0273336	0	1957	1074	0.354339	0	2907	1126	0.279197	0	9612	9726	0.502948	0	16857	7280	0.301612	0	2723	1263	0.316859	0	11276	8256	0.422691	0	1114	1568	0.584638	0	2064	2378	0.535344	0	3368	2001	0.372695	0	16643	5904	0.261853	0	1575	696	0.306473	0
ccmB	596	4487	149	0.0321398	0	1258	1495	0.543044	0	1911	1749	0.477869	0	6756	12350	0.646394	0	5772	11288	0.661665	0	1210	2408	0.665561	0	4172	15083	0.783329	0	1017	1503	0.596429	0	740	2545	0.774734	0	481	4481	0.903063	0	987	21324	0.955762	0	157	1550	0.908026	0
ccmC	103	48851	6717	0.120879	0	2432	35381	0.935683	0	2383	38182	0.941255	0	1216	27434	0.957557	0	1978	40808	0.95377	0	3455	75871	0.956446	0	1365	28456	0.954227	0	2433	36817	0.938013	0	176	5076	0.966489	0	1650	86878	0.981362	0	349	27818	0.98761	0	48	2112	0.977778	0
ccmC	133	41372	14015	0.253038	0	1071	36121	0.971203	0	1102	38966	0.972497	0	498	29689	0.983503	0	1624	65259	0.975719	0	1854	76183	0.976242	0	538	31921	0.983425	0	1079	37190	0.971805	0	110	9381	0.98841	0	1186	86265	0.986438	0	139	29010	0.995231	0	42	3390	0.987762	0
ccmC	176	19638	24	0.00122063	9999	12068	165	0.0134881	0	13922	107	0.00762706	7.4313e-47	9197	61	0.0065889	4.0721e-30	69741	2073	0.0288662	0	25907	769	0.0288274	0	11656	290	0.0242759	0	12390	70	0.00561798	2.0733e-26	11115	427	0.0369953	0	29673	1025	0.0333898	0	6699	177	0.0257417	0	3597	104	0.0281005	0
ccmC	179	17155	2514	0.127815	0	747	11310	0.938044	0	355	13487	0.974353	0	192	9362	0.979904	0	2030	69160	0.971485	0	666	25552	0.974598	0	301	11922	0.975374	0	562	11813	0.954586	0	295	11223	0.974388	0	368	29880	0.987834	0	42	7028	0.994059	0	42	3616	0.988518	0
ccmC	184	19018	1409	0.0689773	0	6404	6142	0.489558	0	3280	10905	0.76877	0	2687	8629	0.762549	0	10435	64912	0.861507	0	3787	23283	0.860103	0	2427	11321	0.823465	0	4644	8550	0.648022	0	4133	8686	0.677588	0	3380	27832	0.891708	0	609	7686	0.926582	0	318	3616	0.919166	0
ccmC	252	19539	1320	0.063282	0	12149	3386	0.217959	0	11534	3613	0.238529	0	15638	4058	0.206032	0	42123	22145	0.344573	0	19760	10371	0.344197	0	13761	4015	0.225866	0	10970	3019	0.215812	0	7650	2286	0.230072	0	19873	10662	0.349173	0	7182	7410	0.507812	0	1833	1028	0.359315	0
ccmC	270	20532	298	0.0143063	0	14900	946	0.0596996	0	14710	562	0.0367994	0	17549	610	0.0335922	0	53869	8520	0.136563	0	26180	3886	0.129249	0	14491	1275	0.0808702	0	13054	670	0.0488196	0	8649	854	0.0898664	0	24660	5084	0.170925	0	11346	2258	0.165981	0	2354	419	0.1511	0
ccmC	331	12167	2143	0.149755	0	742	11063	0.937145	0	556	11168	0.952576	0	714	14111	0.951838	0	2032	44233	0.956079	0	1043	21643	0.954025	0	665	11979	0.947406	0	813	9597	0.921902	0	359	6249	0.945672	0	411	22551	0.982101	0	114	12068	0.990642	0	41	2049	0.980383	0
ccmC	381	9625	149	0.0152445	0	6465	203	0.0304439	0	5540	1395	0.201154	0	9512	2282	0.193488	0	19405	7587	0.281083	0	9473	3695	0.280604	0	7433	2295	0.235917	0	5516	1335	0.194862	0	3226	1069	0.248894	0	10353	4013	0.27934	0	7843	1728	0.180545	0	1017	280	0.215883	0
ccmC	395	7856	1181	0.130685	0	293	4888	0.943447	0	148	5248	0.972572	0	203	9366	0.978786	0	426	19062	0.97814	0	250	9719	0.974922	0	175	7703	0.977786	0	159	5194	0.970297	0	45	3171	0.986007	0	179	10675	0.983508	0	46	7423	0.993841	0	16	916	0.982833	0
ccmC	400	8120	801	0.0897881	0	794	4079	0.837061	0	1431	3567	0.713685	0	2182	6719	0.754859	0	2821	14890	0.84072	0	1513	7635	0.834609	0	1452	5873	0.801775	0	1459	3570	0.709883	0	632	2426	0.793329	0	1015	9020	0.898854	0	623	6257	0.909448	0	93	785	0.894077	0
ccmC	421	6903	1272	0.155596	0	653	3342	0.836546	0	686	3410	0.83252	0	1055	7004	0.86909	0	2471	12569	0.835705	0	1258	6502	0.837887	0	1291	5288	0.80377	0	1256	2970	0.702792	0	723	2091	0.74307	0	712	7760	0.915958	0	256	5845	0.95804	0	66	747	0.918819	0
ccmC	436	6941	636	0.0839382	0	312	3163	0.910216	0	227	3323	0.936056	0	334	7289	0.956185	0	746	12114	0.941991	0	348	6273	0.94744	0	313	5948	0.950008	0	219	3322	0.938153	0	91	2390	0.963321	0	166	6848	0.976333	0	88	5621	0.984586	0	26	743	0.96619	0
ccmC	446	6441	843	0.115733	0	300	2826	0.904031	0	176	2989	0.944392	0	245	6550	0.963944	0	566	10390	0.948339	0	294	5644	0.950488	0	241	5371	0.957056	0	184	2880	0.939948	0	87	2108	0.960364	0	181	5856	0.970018	0	60	4912	0.987932	0	25	671	0.96408	0
ccmC	458	7004	468	0.0626338	0	669	2423	0.783635	0	889	2230	0.714973	0	1580	4801	0.75239	0	1876	8943	0.826601	0	925	4828	0.839214	0	1087	4192	0.79409	0	832	2104	0.716621	0	375	1732	0.822022	0	470	5334	0.919021	0	232	4371	0.949598	0	63	661	0.912983	0
ccmC	463	22	7411	0.99704	0	15	3130	0.995231	0	304	2859	0.903889	0	457	5771	0.926622	0	1044	9974	0.905246	0	513	5327	0.912158	0	463	4698	0.910289	0	351	2627	0.882136	0	206	1952	0.904541	0	342	5627	0.942704	0	151	4337	0.966355	0	50	717	0.934811	0
ccmC	467	6882	510	0.0689935	0	734	2487	0.77212	0	469	2760	0.854754	0	687	5438	0.887837	0	1419	9705	0.872438	0	699	5294	0.883364	0	621	4540	0.879674	0	464	2574	0.847268	0	237	1990	0.893579	0	423	5677	0.930656	0	180	4225	0.959137	0	69	738	0.914498	0
ccmC	473	6988	508	0.0677695	0	948	2440	0.720189	0	660	2763	0.807187	0	1047	5577	0.841938	0	984	11000	0.917891	0	487	5932	0.924131	0	407	5123	0.926401	0	742	2484	0.769994	0	131	2245	0.944865	0	235	6292	0.963996	0	119	4632	0.974953	0	41	824	0.952601	0
ccmC	477	7354	91	0.012223	2.7345e-56	3329	168	0.0480412	0	3581	45	0.0124104	1.1413e-30	6835	98	0.0141353	4.6624e-71	12466	225	0.0177291	0	6670	104	0.0153528	2.8014e-71	5664	83	0.0144423	7.2373e-62	3289	73	0.0217133	6.1161e-64	2426	62	0.0249196	9.1565e-53	6721	106	0.0155266	6.3129e-74	4818	68	0.0139173	1.8189e-46	892	48	0.0510638	2.4741e-61
ccmC	497	6289	627	0.0906593	0	573	2997	0.839496	0	584	3193	0.84538	0	1209	7428	0.860021	0	1637	12790	0.886532	0	834	6368	0.884199	0	1045	6062	0.852962	0	658	2692	0.803582	0	338	2251	0.869448	0	681	6412	0.90399	0	624	5536	0.898701	0	92	907	0.907908	0
ccmC	521	5911	622	0.0952089	0	455	2900	0.864382	0	145	3546	0.960715	0	309	8689	0.965659	0	611	14675	0.960029	0	278	6633	0.959774	0	264	7284	0.965024	0	104	2798	0.964163	0	60	2376	0.975369	0	103	6407	0.984178	0	65	6268	0.989736	0	17	940	0.982236	0
ccmC	548	6380	596	0.0854358	0	527	2483	0.824917	0	236	3079	0.928808	0	431	8664	0.952611	0	936	15115	0.941686	0	386	5786	0.937459	0	412	7421	0.947402	0	111	2254	0.953066	0	116	2208	0.950086	0	212	5385	0.962123	0	102	6328	0.984137	0	43	833	0.950913	0
ccmC	568	6001	581	0.088271	0	334	2453	0.880158	0	206	2945	0.934624	0	359	8324	0.958655	0	912	15933	0.945859	0	330	5613	0.944472	0	373	7434	0.952222	0	80	2010	0.961722	0	93	2183	0.959139	0	146	5072	0.97202	0	61	5989	0.989917	0	35	787	0.957421	0
ccmC	575	5903	570	0.0880581	0	213	2447	0.919925	0	137	2848	0.954104	0	226	7689	0.971447	0	739	16189	0.956345	0	255	5329	0.954334	0	287	7072	0.961	0	66	1826	0.965116	0	75	2255	0.967811	0	111	4741	0.977123	0	57	5497	0.989737	0	12	788	0.985	0
ccmC	576	6422	40	0.00619003	1.4903e-14	2581	96	0.035861	0	2888	129	0.0427577	0	7500	402	0.0508732	0	15983	1164	0.0678836	0	5196	390	0.0698174	0	6837	542	0.0734517	0	1854	51	0.0267717	7.8626e-46	2199	162	0.068615	0	4614	255	0.0523722	0	5154	404	0.072688	0	764	44	0.0544554	1.4879e-52
ccmC	608	5251	415	0.0732439	0	149	1745	0.921331	0	58	2075	0.972808	0	45	3693	0.987961	0	294	13258	0.978306	0	77	3779	0.980031	0	55	3941	0.986236	0	21	1149	0.982051	0	32	1853	0.983024	0	41	3141	0.987115	0	15	2550	0.994152	0	8	607	0.986992	0
ccmC	614	5120	302	0.055699	0	224	1488	0.869159	0	115	1772	0.939057	0	91	2836	0.96891	0	611	11721	0.950454	0	151	3260	0.955731	0	111	3200	0.966475	0	73	939	0.927866	0	56	1661	0.967385	0	75	2691	0.972885	0	18	1925	0.990736	0	10	548	0.982079	0
ccmC	618	5046	228	0.0432309	0	446	1137	0.718256	0	303	1436	0.825762	0	266	2319	0.897099	0	1814	9966	0.84601	0	493	2704	0.845793	0	403	2602	0.86589	0	152	762	0.833698	0	276	1360	0.831296	0	341	2154	0.863327	0	155	1562	0.909726	0	67	472	0.875696	0
ccmC	619	4953	300	0.0571102	0	237	1349	0.850567	0	129	1601	0.925434	0	84	2389	0.966033	0	716	10885	0.938281	0	185	2997	0.94186	0	140	2770	0.95189	0	60	838	0.933185	0	104	1506	0.935404	0	106	2362	0.95705	0	19	1607	0.988315	0	26	509	0.951402	0
ccmC	624	4811	152	0.0306266	0	819	815	0.498776	0	1108	659	0.372949	0	1319	931	0.413778	0	5464	6319	0.536281	0	1674	1937	0.536417	0	1450	1188	0.450341	0	272	627	0.697442	0	286	1341	0.824216	0	626	1891	0.751291	0	310	1147	0.787234	0	130	411	0.759704	0
ccmC	650	8764	1082	0.109892	0	396	5124	0.928261	0	164	5725	0.972151	0	145	7468	0.980954	0	610	10661	0.945879	0	392	10415	0.963727	0	180	7252	0.97578	0	131	4928	0.974106	0	52	1767	0.971413	0	150	10103	0.98537	0	62	6549	0.990622	0	15	656	0.977645	0
ccmC	655	9474	77	0.00806198	1.1163e-31	4833	550	0.102174	0	5640	78	0.0136411	3.3405e-51	7250	119	0.0161487	0	8625	1517	0.149576	0	8801	1655	0.158282	0	6287	856	0.119838	0	4852	125	0.0251155	0	1361	320	0.190363	0	7721	2283	0.228209	0	5338	1154	0.177757	0	516	103	0.166397	0
ccmC	656	8360	1166	0.122402	0	503	4857	0.906157	0	517	5175	0.909171	0	493	6846	0.932825	0	712	9336	0.92914	0	540	9874	0.948147	0	324	6803	0.954539	0	587	4374	0.881677	0	67	1605	0.959928	0	163	9806	0.983649	0	71	6403	0.989033	0	14	595	0.977011	0
ccmC	673	7919	817	0.0935211	0	1185	3755	0.760121	0	1145	4042	0.779256	0	1351	5483	0.802312	0	1553	4926	0.760303	0	1737	7827	0.818381	0	1403	5038	0.782177	0	1676	3037	0.644388	0	401	714	0.640359	0	851	8414	0.908149	0	494	5698	0.92022	0	42	413	0.907692	0
ccmFc	50	5565	5528	0.498332	0	362	5657	0.939857	0	4537	3775	0.454163	0	7178	4182	0.368134	0	60	2213	0.973603	0	64	5323	0.98812	0	45	8507	0.994738	0	2190	1380	0.386555	0	4	623	0.99362	0	25	4768	0.994784	0	31	9822	0.996854	0	2	278	0.992857	0
ccmFc	103	809	3162	0.796273	0	100	1663	0.943279	0	81	2346	0.966625	0	41	1098	0.964004	0	41	1891	0.978778	0	28	1240	0.977918	0	15	969	0.984756	0	33	686	0.954103	0	5	393	0.987437	0	12	893	0.98674	0	3	650	0.995406	0	0	203	1	0
ccmFc	104	3851	75	0.0191034	5.7306e-60	1632	98	0.0566474	0	2274	70	0.0298635	5.702e-72	1144	28	0.0238908	2.5073e-31	1924	13	0.00671141	0.00011624	1234	7	0.00564061	0.00094784	997	4	0.003996	0.023658	662	38	0.0542857	1.165e-49	392	6	0.0150754	6.9298e-05	866	16	0.0181406	1.1529e-14	667	6	0.0089153	1.5992e-05	200	0	0	9999
ccmFc	122	2135	2057	0.490697	0	270	1742	0.865805	0	146	2335	0.941153	0	103	1683	0.942329	0	31	2050	0.985103	0	18	1265	0.98597	0	3	1492	0.997993	0	97	711	0.87995	0	2	413	0.995181	0	5	960	0.994819	0	0	1090	1	0	1	208	0.995215	0
ccmFc	123	3807	416	0.0985082	0	1722	313	0.153808	0	1443	1061	0.423722	0	1000	807	0.446597	0	440	1650	0.789474	0	307	990	0.7633	0	368	1154	0.758213	0	413	398	0.490752	0	57	359	0.862981	0	128	853	0.869521	0	67	1045	0.939748	0	24	187	0.886256	0
ccmFc	146	804	3992	0.83236	0	16	2263	0.992979	0	447	2457	0.846074	0	325	2518	0.885684	0	29	2329	0.987701	0	21	1612	0.98714	0	11	2125	0.99485	0	225	849	0.790503	0	6	469	0.987368	0	12	1329	0.991051	0	7	1792	0.996109	0	1	268	0.996283	0
ccmFc	155	3447	1900	0.355339	0	434	2107	0.829201	0	114	2988	0.96325	0	79	3642	0.978769	0	45	2696	0.983583	0	34	1794	0.9814	0	12	2619	0.995439	0	50	1104	0.956672	0	11	574	0.981197	0	21	1512	0.986301	0	7	2595	0.99731	0	7	300	0.977199	0
ccmFc	160	2738	2955	0.519058	0	258	2415	0.903479	0	290	2967	0.910961	0	292	3740	0.927579	0	90	2866	0.969553	0	56	1872	0.970954	0	57	2755	0.97973	0	139	1077	0.885691	0	29	593	0.953376	0	51	1572	0.968577	0	43	2839	0.98508	0	15	328	0.956268	0
ccmFc	175	5489	1213	0.180991	0	2508	936	0.271777	0	1499	2720	0.644703	0	1663	3252	0.661648	0	1043	2890	0.734808	0	640	1983	0.756005	0	962	2469	0.719615	0	391	1186	0.752061	0	222	622	0.736967	0	442	1830	0.805458	0	379	3245	0.895419	0	128	353	0.733888	0
ccmFc	231	9185	313	0.0329543	0	4609	360	0.0724492	0	6572	278	0.0405839	0	6446	174	0.026284	0	4931	418	0.0781454	0	4225	394	0.0852998	0	4290	238	0.0525618	0	2208	129	0.055199	0	972	162	0.142857	0	3521	370	0.0950912	0	4983	506	0.0921844	0	561	72	0.113744	0
ccmFc	315	8449	14	0.00165426	0.4178	4945	22	0.00442923	1.4443e-05	8077	188	0.0227465	0	4624	56	0.0119658	9.3999e-39	4336	183	0.0404957	0	5091	216	0.040701	0	2965	113	0.0367122	0	2512	93	0.0357006	0	1091	62	0.0537728	8.7074e-72	4244	211	0.0473625	0	3561	159	0.0427419	0	773	35	0.0433168	3.401e-39
ccmFc	321	8213	396	0.0459984	0	4663	428	0.0840699	0	8544	48	0.00558659	5.1807e-17	4753	7	0.00147059	9999	4337	204	0.044924	0	5227	257	0.0468636	0	2963	90	0.0294792	0	2665	13	0.00485437	4.7202e-06	1101	71	0.0605802	5.564e-86	4219	356	0.0778142	0	3391	309	0.0835135	0	738	76	0.0933661	0
ccmFc	333	7133	1901	0.210427	0	4124	1257	0.2336	0	4592	4453	0.492316	0	2519	2048	0.448434	0	1529	3305	0.683699	0	1910	3863	0.669149	0	1186	1748	0.595774	0	576	2278	0.798178	0	136	1160	0.895062	0	551	4299	0.886392	0	895	2595	0.743553	0	161	772	0.827438	0
ccmFc	334	2709	6308	0.699567	0	635	4724	0.881508	0	1840	7197	0.796393	0	1221	3337	0.732119	0	149	4691	0.969215	0	197	5555	0.965751	0	113	2823	0.961512	0	666	2190	0.766807	0	42	1257	0.967667	0	59	4782	0.987812	0	17	3481	0.99514	0	18	921	0.980831	0
ccmFc	378	7393	884	0.106802	0	4255	728	0.146097	0	7824	498	0.0598414	0	3548	150	0.0405625	0	3884	616	0.136889	0	4575	739	0.139067	0	2250	202	0.0823817	0	2321	347	0.13006	0	934	329	0.260491	0	3195	1205	0.273864	0	2032	789	0.279688	0	640	267	0.294377	0
ccmFc	406	4491	3112	0.409312	0	209	4374	0.954397	0	1613	5979	0.78754	0	807	2505	0.756341	0	370	3674	0.908506	0	458	4402	0.905761	0	308	1940	0.862989	0	681	1824	0.728144	0	171	869	0.835577	0	218	3827	0.946106	0	95	2282	0.960034	0	24	659	0.964861	0
ccmFc	415	4271	3557	0.454394	0	319	4411	0.932558	0	2944	4779	0.618801	0	1409	1756	0.554818	0	192	3940	0.953533	0	212	4766	0.957413	0	148	2048	0.932605	0	1206	1351	0.528354	0	57	967	0.944336	0	67	4041	0.98369	0	29	2235	0.987191	0	5	682	0.992722	0
ccmFc	481	7870	7	0.000888663	9999	4680	13	0.00277008	0.016431	7843	148	0.0185208	0	3014	20	0.00659196	1.2075e-10	3488	69	0.0193984	6.56e-51	4948	108	0.0213608	3.4887e-88	2138	42	0.0192661	2.5942e-37	2578	31	0.0118819	7.5263e-20	757	30	0.0381194	6.8624e-32	3904	160	0.0393701	0	2067	96	0.0443828	0	354	16	0.0432432	7.3954e-19
ccmFc	561	4850	1745	0.264594	0	2876	1167	0.288647	0	5435	1277	0.190256	0	2330	403	0.147457	0	1873	924	0.330354	0	2883	1477	0.338761	0	1472	550	0.272008	0	1544	488	0.240157	0	327	237	0.420213	0	2039	1479	0.420409	0	1209	730	0.376483	0	145	117	0.446565	0
ccmFc	756	8471	176	0.0203539	0	5261	237	0.0431066	0	9103	39	0.00426602	2.879e-10	3604	14	0.00386954	9.4951e-05	4184	125	0.0290091	0	5732	172	0.0291328	0	2572	66	0.025019	7.227e-66	3015	9	0.00297619	0.026	786	66	0.0774648	7.8635e-88	4817	236	0.0467049	0	2671	112	0.0402443	0	398	30	0.0700935	5.6468e-41
ccmFc	832	8928	473	0.0503138	0	5535	278	0.0478238	0	8906	721	0.0748935	0	3428	230	0.0628759	0	4043	1002	0.198612	0	5085	1247	0.196936	0	2264	425	0.158051	0	2761	500	0.153327	0	562	328	0.368539	0	3805	1429	0.273023	0	2427	473	0.163103	0	322	98	0.233333	0
ccmFc	925	8291	101	0.0120353	5.9677e-61	4978	59	0.0117133	1.3631e-35	8397	71	0.00838451	4.1963e-34	3952	13	0.00327869	0.00065794	4808	81	0.0165678	9.8436e-54	5811	92	0.0155853	1.5949e-65	2849	25	0.00869868	8.6274e-15	3128	40	0.0126263	1.3734e-26	951	34	0.0345178	4.6351e-33	4813	130	0.0262998	0	3130	64	0.0200376	6.5883e-58	495	14	0.0275049	1.1931e-13
ccmFc	1150	11425	39	0.00340195	3.7752e-07	6655	16	0.00239844	0.049776	10342	489	0.0451482	0	9949	485	0.0464827	0	7560	686	0.0831919	0	7308	640	0.0805234	0	6323	406	0.0603359	0	4040	425	0.0951848	0	1055	228	0.177708	0	7009	157	0.021909	0	8474	114	0.0132743	8.09e-77	778	69	0.081464	0
ccmFc	1172	1445	9708	0.870438	0	48	6525	0.992697	0	149	10478	0.985979	0	61	9250	0.993449	0	78	8529	0.990938	0	68	7772	0.991327	0	37	6323	0.994182	0	73	4235	0.983055	0	9	1281	0.993023	0	27	6911	0.996108	0	16	7431	0.997851	0	5	847	0.994131	0
ccmFc	1215	6565	2207	0.251596	0	1939	3053	0.611579	0	2598	5844	0.692253	0	1227	3774	0.754649	0	1272	7454	0.854229	0	1090	4983	0.820517	0	809	3354	0.805669	0	1189	2114	0.640024	0	213	1298	0.859034	0	1447	3941	0.73144	0	897	2921	0.76506	0	201	979	0.829661	0
ccmFc	1246	7223	2201	0.233553	0	4187	1269	0.232588	0	2908	6300	0.684188	0	992	1607	0.618315	0	1574	7607	0.828559	0	1334	5050	0.79104	0	817	1746	0.681233	0	1290	1876	0.592546	0	597	1182	0.664418	0	1032	4705	0.820115	0	210	1799	0.89547	0	140	1432	0.910941	0
ccmFc	1280	12009	15045	0.55611	0	2352	13522	0.851833	0	9919	16208	0.620354	0	9078	10249	0.530294	0	3640	8260	0.694118	0	6141	12602	0.672358	0	5241	7318	0.58269	0	5673	7225	0.560164	0	980	1674	0.630746	0	4878	13120	0.72897	0	2866	14570	0.835627	0	397	1793	0.818721	0
ccmFc	1297	25485	336	0.0130127	0	14824	359	0.0236449	0	24344	572	0.0229571	0	18829	279	0.0146012	0	10338	414	0.0385045	0	17405	635	0.0351996	0	11947	336	0.0273549	0	12254	302	0.0240522	0	2268	181	0.0739077	0	16759	475	0.0275618	0	16771	520	0.0300734	0	1962	96	0.0466472	0
ccmFc	1303	25119	399	0.015636	0	14613	404	0.0269028	0	23827	802	0.0325632	0	18368	670	0.0351928	0	9729	530	0.051662	0	16858	980	0.0549389	0	11698	501	0.0410689	0	11841	631	0.0505933	0	2080	263	0.112249	0	16137	957	0.0559846	0	16482	738	0.0428571	0	1828	125	0.0640041	0
ccmFc	1327	1993	20814	0.912615	0	26	13613	0.998094	0	152	21991	0.993136	0	77	18682	0.995895	0	23	7302	0.99686	0	66	16172	0.995935	0	33	11815	0.997215	0	59	11602	0.99494	0	3	1763	0.998301	0	27	15720	0.998285	0	23	16986	0.998648	0	4	1332	0.997006	0
ccmFn1	104	21218	296	0.0137585	0	1096	10499	0.905476	0	726	16894	0.958797	0	456	11084	0.960485	0	1198	10898	0.900959	0	2044	18253	0.899295	0	770	10288	0.930367	0	476	6183	0.928518	0	179	1954	0.916081	0	1061	10383	0.907288	0	288	18508	0.984678	0	80	874	0.916143	0
ccmFn1	124	23256	29	0.00124544	9999	12402	161	0.0128154	0	18970	110	0.0057652	1.9298e-35	11943	7	0.000585774	9999	15231	182	0.0118082	0	21625	237	0.0108407	0	11683	97	0.0082343	2.1314e-48	7050	10	0.00141643	0.94007	2649	24	0.00897868	8.5372e-12	11208	1062	0.0865526	0	18754	550	0.0284915	0	1214	15	0.012205	1.7115e-09
ccmFn1	143	5564	2882	0.341227	0	251	4028	0.941341	0	134	6694	0.980375	0	51	1749	0.971667	0	899	13466	0.937417	0	498	6834	0.932079	0	82	2711	0.970641	0	109	2065	0.949862	0	72	2010	0.965418	0	321	3486	0.915682	0	22	2541	0.991416	0	79	891	0.918557	0
ccmFn1	157	7033	1324	0.15843	0	745	3560	0.826945	0	311	6234	0.952483	0	133	2427	0.948047	0	1200	13691	0.919414	0	631	6660	0.913455	0	228	3362	0.93649	0	128	1889	0.936539	0	118	2372	0.95261	0	341	3420	0.909333	0	41	3559	0.988611	0	92	1053	0.919651	0
ccmFn1	189	9548	13	0.00135969	0.48388	5303	59	0.0110034	8.7482e-34	7854	51	0.00645161	2.9889e-19	4234	80	0.0185443	7.0416e-70	15815	261	0.0162354	0	8752	144	0.0161871	0	5007	109	0.0213057	0	2497	21	0.00833995	2.3453e-11	2891	110	0.0366544	0	4252	396	0.0851979	0	5849	162	0.0269506	0	1305	17	0.0128593	8.3479e-12
ccmFn1	200	10130	16	0.00157698	9999	5499	47	0.00847458	7.5292e-24	8060	92	0.0112856	1.6214e-52	4853	16	0.0032861	9999	15188	168	0.0109403	3.3641e-83	8992	106	0.0116509	4.4732e-61	5349	21	0.00391061	2.2249e-06	2595	5	0.00192308	9999	3213	3	0.000932836	9999	4481	266	0.0560354	0	6478	101	0.0153519	4.8546e-77	1436	8	0.00554017	0.0040198
ccmFn1	262	3366	7066	0.677339	0	377	4623	0.9246	0	145	6919	0.979473	0	162	5258	0.970111	0	495	9370	0.949823	0	436	7569	0.945534	0	150	4521	0.967887	0	103	2357	0.95813	0	123	2720	0.956736	0	293	3831	0.928952	0	68	7279	0.990745	0	107	1034	0.906223	0
ccmFn1	269	7240	3457	0.323175	0	264	4725	0.947084	0	85	6984	0.987976	0	125	5261	0.976792	0	285	9107	0.969655	0	246	7649	0.968841	0	153	4432	0.96663	0	76	2397	0.969268	0	110	2707	0.960951	0	273	3830	0.933463	0	65	7085	0.990909	0	84	1016	0.923636	0
ccmFn1	289	9426	79	0.00831142	4.31e-40	1530	2754	0.642857	0	1964	4221	0.682458	0	1329	3380	0.717774	0	1458	6238	0.810551	0	1316	5427	0.804835	0	528	3341	0.863531	0	624	1537	0.711245	0	196	2699	0.932297	0	293	3254	0.917395	0	123	6310	0.98088	0	149	960	0.865645	0
ccmFn1	352	3669	102	0.0270485	0	1745	48	0.0267708	3.0451e-48	2626	86	0.0317109	0	2281	90	0.0379587	0	2730	157	0.0543817	0	2697	95	0.0340258	0	1892	60	0.0307377	2.7949e-68	865	44	0.0484048	3.3258e-57	1147	73	0.0598361	0	1429	175	0.109102	0	3179	142	0.0427582	0	359	34	0.086514	6.7369e-51
ccmFn1	369	2303	15	0.0064711	1.2358e-06	1306	16	0.0121029	5.8512e-11	1923	23	0.0118191	6.7043e-14	1399	10	0.00709723	1.8662e-05	2264	31	0.0135076	2.8404e-16	2034	16	0.00780488	1.7072e-07	1287	11	0.00847458	5.049e-07	619	17	0.0267296	3.2414e-18	840	47	0.0529876	2.8994e-54	1060	22	0.0203327	1.8911e-17	2047	18	0.00871671	9999	231	16	0.0647773	2.0533e-19
ccmFn1	371	2542	16	0.00625489	5.0261e-08	1366	95	0.065024	0	2049	141	0.0643836	0	1368	94	0.0642955	0	2250	282	0.111374	0	2064	252	0.108808	0	1208	149	0.109801	0	663	51	0.0714286	1.9117e-74	832	128	0.133333	0	944	231	0.196596	0	1770	339	0.16074	0	212	55	0.205993	0
ccmFn1	378	3271	221	0.0632875	0	830	1265	0.603819	0	325	2730	0.893617	0	192	1443	0.882569	0	408	2740	0.870394	0	422	2859	0.871381	0	150	1387	0.902407	0	77	914	0.922301	0	29	1144	0.975277	0	78	1512	0.950943	0	34	2339	0.985672	0	22	284	0.928105	0
ccmFn1	398	4831	13	0.00268373	0.034871	2863	62	0.0211966	1.0917e-51	4044	192	0.0453258	0	1866	78	0.0401235	0	3858	235	0.0574151	0	4324	235	0.0515464	0	1835	120	0.0613811	0	1289	47	0.0351796	8.3555e-52	1563	110	0.0657501	0	2088	180	0.0793651	0	2336	359	0.13321	0	399	37	0.0848624	5.397e-54
ccmFn1	400	5023	10	0.00198689	9999	3001	26	0.00858936	1.2304e-13	4420	16	0.00360685	0.00079488	1953	24	0.0121396	4.2965e-16	4195	44	0.0103798	8.7497e-24	4739	34	0.0071234	4.205e-15	1995	11	0.00548355	6.504e-06	1406	4	0.00283688	9999	1740	7	0.00400687	0.025191	2332	37	0.0156184	1.7803e-29	2576	168	0.0612245	0	438	11	0.0244989	2.4342e-11
ccmFn1	448	8105	14	0.00172435	0.52215	5073	45	0.0087925	1.1179e-21	7463	5	0.000669523	9999	2736	1	0.000365364	9999	6909	39	0.00561313	6.6148e-12	8228	40	0.00483793	1.2496e-11	2983	42	0.0138843	9.9936e-31	2267	4	0.00176134	9999	2533	154	0.057313	0	3747	422	0.101223	0	3686	223	0.0570478	0	646	38	0.0555556	1.1879e-47
ccmFn1	484	8405	9	0.00106965	9999	5403	47	0.00862385	5.1707e-23	7617	416	0.0517864	0	2091	171	0.0755968	0	5961	484	0.075097	0	8301	712	0.078997	0	2348	216	0.0842434	0	2171	380	0.148961	0	1949	556	0.221956	0	4018	580	0.126142	0	2962	240	0.0749532	0	612	59	0.0879285	3.0885e-81
ccmFn1	520	7902	26	0.00327952	7.923e-05	5132	37	0.00715806	3.7969e-15	7484	158	0.0206752	0	2237	32	0.0141031	3.7163e-25	5826	112	0.0188616	9.9802e-80	8365	133	0.0156507	0	2389	37	0.0152514	6.5775e-30	2365	82	0.0335104	6.95e-85	2305	38	0.0162185	5.9118e-25	4037	471	0.104481	0	2827	262	0.0848171	0	603	31	0.0488959	9.1317e-35
ccmFn1	610	9568	23	0.00239808	0.0031604	5921	181	0.0296624	0	9142	64	0.00695199	2.1342e-26	2489	26	0.010338	9.1074e-17	6406	105	0.0161266	1.4544e-68	9777	164	0.0164973	0	2587	66	0.0248775	3.658e-65	2580	16	0.00616333	1.0037e-07	2285	129	0.0534383	0	4491	257	0.0541281	0	3002	219	0.0679913	0	573	15	0.0255102	1.3618e-13
ccmFn1	709	9519	89	0.00926311	8.7819e-44	2584	3311	0.561662	0	9317	95	0.0100935	1.7921e-51	2730	45	0.0162162	5.0294e-36	3658	3421	0.48326	0	4967	4721	0.487304	0	1485	1162	0.438988	0	2621	18	0.00682077	2.6302e-08	1035	1414	0.577379	0	1040	3169	0.75291	0	364	2806	0.885174	0	144	581	0.801379	0
ccmFn1	710	8621	978	0.101886	0	391	5455	0.933117	0	409	8987	0.956471	0	131	2660	0.953063	0	414	6674	0.941591	0	604	9021	0.937247	0	122	2519	0.953805	0	136	2505	0.948504	0	121	2308	0.950185	0	393	3778	0.905778	0	30	3120	0.990476	0	62	662	0.914365	0
ccmFn1	715	9402	12	0.0012747	0.65869	5516	72	0.0128848	1.9093e-45	8853	70	0.0078449	1.3842e-31	2697	67	0.0242402	1.6092e-65	6754	218	0.0312679	0	8840	235	0.0258953	0	2511	106	0.0405044	0	2418	78	0.03125	2.449e-77	2151	199	0.0846809	0	3597	315	0.0805215	0	2897	221	0.0708788	0	688	27	0.0377622	3.7784e-29
ccmFn1	729	9834	3	0.000304971	9999	5781	44	0.00755365	5.0085e-19	8977	202	0.0220068	0	2751	39	0.0139785	6.85e-29	7176	158	0.0215435	0	9200	201	0.0213807	0	2615	43	0.0161776	5.6788e-35	2499	24	0.00951249	1.6381e-14	2362	82	0.0335516	5.1021e-79	3984	105	0.0256787	0	3195	120	0.0361991	0	743	18	0.0236531	3.7452e-16
ccmFn1	779	9040	60	0.00659341	7.9048e-22	1206	4027	0.769539	0	294	7709	0.963264	0	109	2651	0.960507	0	486	6193	0.927235	0	702	7789	0.917324	0	137	2528	0.948593	0	153	2078	0.931421	0	114	1821	0.941085	0	357	3347	0.903618	0	24	3397	0.992985	0	54	520	0.905923	0
ccmFn1	791	6762	1896	0.218988	0	626	4297	0.872842	0	1231	6175	0.833783	0	624	2175	0.777063	0	1460	4982	0.773362	0	1873	6124	0.765787	0	462	2225	0.828061	0	453	1640	0.783564	0	299	1487	0.832587	0	336	3200	0.904977	0	45	3401	0.986941	0	49	497	0.910256	0
ccmFn1	806	4414	3717	0.457139	0	260	4311	0.94312	0	226	6581	0.966799	0	128	2907	0.957825	0	466	5927	0.927108	0	535	6862	0.927673	0	142	2629	0.948755	0	76	1850	0.96054	0	76	1576	0.953995	0	300	3062	0.910767	0	18	3711	0.995173	0	33	506	0.938776	0
ccmFn1	955	1561	774	0.331478	0	78	1191	0.938534	0	199	1817	0.90129	0	242	1513	0.862108	0	893	4399	0.831255	0	361	1638	0.81941	0	248	1817	0.879903	0	82	319	0.795511	0	59	392	0.86918	0	146	921	0.863168	0	22	1911	0.988619	0	14	184	0.929293	0
ccmFn1	972	1874	0	0	9999	986	19	0.0189055	6.7893e-15	1596	26	0.0160296	5.699e-19	1053	17	0.0158879	2.7139e-13	4858	142	0.0284	0	1581	43	0.0264778	1.3118e-38	1358	39	0.027917	1.2987e-39	317	3	0.009375	0.009264	394	3	0.00755668	0.034963	806	49	0.0573099	1.059e-59	1172	25	0.0208855	1.0478e-20	165	7	0.0406977	1.7235e-08
ccmFn2	56	6562	26	0.00394657	5.7654e-06	3371	992	0.227366	0	9872	19	0.00192094	0.17852	14255	20	0.00140105	9999	5885	10	0.00169635	9999	7074	17	0.00239741	9999	18536	22	0.00118547	9999	3923	15	0.00380904	0.00099281	2355	4	0.00169563	0.5947	7551	21	0.00277338	0.0046694	20760	56	0.00269024	3.6335e-07	1249	0	0	9999
ccmFn2	65	6484	370	0.0539831	0	504	4002	0.888149	0	1478	8793	0.8561	0	1971	12440	0.863229	0	983	5950	0.858214	0	1058	6288	0.855976	0	2605	16284	0.862089	0	505	3526	0.874721	0	389	2430	0.862008	0	683	7124	0.912514	0	1040	19906	0.950349	0	81	1383	0.944672	0
ccmFn2	93	7502	50	0.00662076	3.5688e-19	4057	932	0.186811	0	7011	4401	0.385647	0	8858	5596	0.387159	0	5726	4370	0.432845	0	4652	3483	0.42815	0	11400	7895	0.409173	0	2884	1393	0.325696	0	2716	1566	0.365717	0	4078	4476	0.523264	0	10663	9598	0.473718	0	1302	756	0.367347	0
ccmFn2	176	2823	1655	0.369585	0	182	2660	0.935961	0	652	5471	0.893516	0	762	5862	0.884964	0	1396	11530	0.892001	0	500	4267	0.895112	0	965	7699	0.88862	0	298	1737	0.853563	0	848	5396	0.86419	0	291	4587	0.940344	0	281	6394	0.957903	0	144	2541	0.946369	0
ccmFn2	208	4969	187	0.0362684	0	258	2891	0.918069	0	1224	5466	0.81704	0	1684	7171	0.809825	0	2096	10843	0.838009	0	884	4504	0.835932	0	1839	8456	0.82137	0	744	1724	0.698541	0	1624	4580	0.738233	0	612	4919	0.889351	0	926	8258	0.899172	0	254	2501	0.907804	0
ccmFn2	226	4918	161	0.0316992	0	304	2772	0.90117	0	501	6019	0.92316	0	753	8968	0.922539	0	982	11678	0.922433	0	456	4894	0.914766	0	819	10077	0.924835	0	226	2306	0.910742	0	371	5753	0.939419	0	210	5360	0.962298	0	235	10077	0.977211	0	92	2657	0.966533	0
ccmFn2	259	4357	1427	0.246715	0	192	3298	0.944986	0	581	6663	0.919796	0	897	9082	0.910111	0	749	11360	0.938145	0	414	5866	0.934076	0	589	10156	0.945184	0	279	2879	0.911653	0	237	5070	0.955342	0	208	6349	0.968278	0	192	10735	0.982429	0	78	2380	0.968267	0
ccmFn2	270	5919	10	0.00168663	0.28546	3490	10	0.00285714	0.01849	6700	568	0.0781508	0	8978	686	0.0709851	0	11075	1001	0.0828917	0	5812	556	0.0873116	0	9855	698	0.0661423	0	3118	169	0.0514147	0	4812	188	0.0376	0	6074	597	0.0894918	0	9755	1072	0.0990117	0	2223	167	0.0698745	0
ccmFn2	277	4913	1220	0.198924	0	386	3217	0.892867	0	530	6950	0.929144	0	763	8730	0.919625	0	974	11072	0.919143	0	509	6052	0.92242	0	719	9593	0.930275	0	248	3179	0.927633	0	313	4588	0.936135	0	248	6647	0.964032	0	208	10501	0.980577	0	89	2253	0.961998	0
ccmFn2	320	6418	2444	0.275784	0	1169	4176	0.781291	0	1971	8478	0.81137	0	1965	6904	0.778442	0	2796	11174	0.799857	0	1930	7545	0.796306	0	2472	7729	0.757671	0	1784	3566	0.666542	0	1619	3295	0.670533	0	1232	9104	0.880805	0	966	9167	0.904668	0	217	2151	0.908361	0
ccmFn2	344	4957	4931	0.498685	0	296	5633	0.950076	0	921	10517	0.919479	0	596	8118	0.931604	0	1133	13383	0.921948	0	748	9561	0.927442	0	594	9589	0.941667	0	304	5667	0.949087	0	210	5052	0.960091	0	393	10981	0.965448	0	251	9441	0.974102	0	99	2604	0.963374	0
ccmFn2	356	9360	962	0.093199	0	416	5772	0.932773	0	978	10983	0.918234	0	671	8411	0.926118	0	1297	13624	0.913076	0	853	9981	0.921266	0	731	10077	0.932365	0	371	5870	0.940554	0	214	5052	0.959362	0	416	11508	0.965112	0	258	9838	0.974445	0	108	2617	0.960367	0
ccmFn2	391	4479	6197	0.580461	0	266	6105	0.958248	0	774	11654	0.937721	0	521	8183	0.940142	0	900	13468	0.937361	0	670	10612	0.940613	0	634	10150	0.941209	0	281	6039	0.955538	0	183	5035	0.964929	0	340	11865	0.972143	0	166	9160	0.9822	0	67	2582	0.974707	0
ccmFn2	444	8177	14	0.00170919	0.22026	4610	106	0.0224767	0	9677	168	0.0170645	0	5266	64	0.0120075	8.3394e-42	10169	146	0.0141541	2.2267e-84	8365	113	0.0133286	2.1294e-69	7857	87	0.0109517	6.3867e-50	4501	91	0.0198171	8.0144e-71	3624	82	0.0221263	2.5671e-63	9059	344	0.0365841	0	5228	272	0.0494545	0	1751	55	0.030454	6.4161e-51
cob	114	6468	107	0.0162738	4.3217e-77	3676	253	0.064393	0	5002	925	0.156065	0	2096	330	0.136026	0	8513	499	0.0553706	0	2622	157	0.0564951	0	2887	125	0.0415007	0	2008	497	0.198403	0	1489	93	0.0587863	0	3287	269	0.0756468	0	1308	124	0.0865922	0	965	94	0.088763	0
cob	118	652	6020	0.902278	0	87	3877	0.978052	0	1662	4293	0.720907	0	762	1965	0.720572	0	274	8864	0.970015	0	96	2700	0.965665	0	113	3183	0.965716	0	838	1729	0.673549	0	36	1589	0.977846	0	85	3535	0.976519	0	15	1587	0.990637	0	18	1040	0.982987	0
cob	286	2472	5987	0.707767	0	44	5076	0.991406	0	127	7087	0.982395	0	159	8452	0.981535	0	92	6076	0.985084	0	62	3541	0.982792	0	108	6670	0.984066	0	56	4095	0.986509	0	17	1554	0.989179	0	59	5487	0.989362	0	56	5513	0.989944	0	14	819	0.983193	0
cob	325	7923	912	0.103226	0	180	5211	0.966611	0	1117	6653	0.856242	0	1292	6669	0.837709	0	237	5983	0.961897	0	158	3616	0.958135	0	258	6413	0.961325	0	629	4016	0.864586	0	45	1931	0.977227	0	169	5877	0.972048	0	115	5229	0.978481	0	28	998	0.97271	0
cob	381	7983	156	0.019167	0	4465	526	0.10539	0	6731	227	0.0326243	0	6632	167	0.0245624	0	4506	687	0.132293	0	2918	373	0.113339	0	5451	639	0.104926	0	4231	134	0.0306987	0	1486	478	0.243381	0	4281	1343	0.238798	0	3539	1045	0.227967	0	827	217	0.207854	0
cob	497	7157	88	0.0121463	3.0548e-54	4017	225	0.053041	0	6054	158	0.0254346	0	6057	91	0.0148016	1.7269e-69	3401	111	0.0316059	0	2900	100	0.0333333	0	5750	112	0.0191061	0	3639	123	0.0326954	0	1515	78	0.0489642	1.2524e-87	4704	399	0.0781893	0	3566	276	0.0718376	0	664	74	0.100271	0
cob	568	5500	1368	0.199185	0	38	4173	0.990976	0	89	5718	0.984674	0	93	5376	0.982995	0	57	3435	0.983677	0	53	2729	0.980949	0	78	5327	0.985569	0	55	3928	0.986191	0	16	1657	0.990436	0	28	4948	0.994373	0	34	3589	0.990616	0	9	795	0.988806	0
cob	610	7515	270	0.0346821	0	3127	1867	0.373849	0	5961	930	0.134959	0	4950	692	0.122652	0	3619	565	0.135038	0	2841	432	0.131989	0	4678	770	0.141336	0	4058	697	0.146583	0	1708	466	0.214351	0	4889	978	0.166695	0	3118	763	0.196599	0	937	163	0.148182	0
cob	853	2626	7863	0.749642	0	39	6392	0.993936	0	84	8993	0.990746	0	98	8339	0.988384	0	133	8019	0.983685	0	44	4612	0.99055	0	84	7291	0.98861	0	55	5568	0.990219	0	22	2719	0.991974	0	40	7159	0.994444	0	40	5828	0.993183	0	12	1295	0.990819	0
cob	907	9979	12	0.00120108	0.949	6219	26	0.00416333	1.3809e-06	8432	237	0.0273388	0	11141	305	0.0266469	0	9841	311	0.0306344	0	4268	132	0.03	0	9396	261	0.027027	0	5225	372	0.0664642	0	2721	249	0.0838384	0	6741	458	0.0636199	0	7428	283	0.0367008	0	1618	79	0.0465527	2.7243e-87
cob	908	267	9938	0.973836	0	33	6338	0.99482	0	56	8792	0.993671	0	50	11483	0.995665	0	56	10437	0.994663	0	37	4468	0.991787	0	42	9672	0.995676	0	30	5742	0.994802	0	13	3089	0.995809	0	22	7373	0.997025	0	35	7727	0.995491	0	11	1763	0.993799	0
cob	924	9367	169	0.0177223	0	4682	1301	0.217449	0	7136	1165	0.140345	0	11072	1763	0.137359	0	7853	3396	0.301894	0	2992	1329	0.307568	0	8136	2837	0.258544	0	4354	1266	0.225267	0	2217	1486	0.401296	0	4476	2752	0.380742	0	6005	2729	0.312457	0	1378	742	0.35	0
cob	982	662	9575	0.935333	0	51	6425	0.992125	0	64	8757	0.992745	0	72	14629	0.995102	0	78	13809	0.994383	0	33	4672	0.992986	0	70	13602	0.99488	0	33	6138	0.994652	0	10	5534	0.998196	0	41	8009	0.994907	0	46	9691	0.995276	0	13	2997	0.995681	0
cob	1084	5414	27548	0.83575	0	132	19682	0.993338	0	106	28536	0.996299	0	71	25264	0.997198	0	76	14684	0.994851	0	69	14497	0.995263	0	104	24081	0.9957	0	90	20705	0.995672	0	12	4160	0.997124	0	63	24317	0.997416	0	69	18968	0.996375	0	10	2518	0.996044	0
cox2	25	12357	579	0.0447588	0	3698	2114	0.36373	0	3164	7265	0.696615	0	5632	17480	0.756317	0	3885	8671	0.690586	0	4421	10155	0.696693	0	4419	13390	0.751867	0	3978	9669	0.708507	0	1442	2395	0.624186	0	4361	11487	0.724823	0	4123	12892	0.757684	0	877	2677	0.753236	0
cox2	27	10384	2787	0.211601	0	1344	4519	0.770766	0	761	9754	0.927627	0	2080	21065	0.910132	0	952	11999	0.926492	0	991	13706	0.932571	0	1643	16213	0.907986	0	1652	12086	0.87975	0	493	3933	0.888613	0	1081	14900	0.932357	0	384	16659	0.977469	0	121	3760	0.968822	0
cox2	71	2601	13667	0.840116	0	52	6985	0.99261	0	77	12548	0.993901	0	128	23983	0.994691	0	142	21355	0.993394	0	98	17381	0.994393	0	88	19025	0.995396	0	113	15576	0.992798	0	57	7237	0.992185	0	93	18610	0.995028	0	37	17600	0.997902	0	29	5609	0.994856	0
cox2	135	4778	132	0.0268839	0	2209	239	0.0976307	0	4342	67	0.0151962	1.8271e-46	7059	116	0.0161672	0	21000	554	0.0257029	0	5869	151	0.0250831	0	6724	170	0.0246591	0	4447	120	0.0262755	0	7372	269	0.0352048	0	6002	218	0.0350482	0	3939	229	0.0549424	0	4639	228	0.0468461	0
cox2	138	4332	372	0.0790816	0	332	2025	0.859143	0	1311	2998	0.695753	0	2060	5589	0.730684	0	4641	17141	0.786934	0	1278	4634	0.783829	0	1629	5582	0.774095	0	598	3925	0.867787	0	608	7025	0.920346	0	761	5373	0.875937	0	506	3966	0.886852	0	405	4481	0.91711	0
cox2	250	4785	70	0.0144181	1.1552e-48	2372	212	0.0820433	0	3992	337	0.0778471	0	14137	1070	0.0703623	0	16426	1103	0.0629243	0	5776	354	0.0577488	0	9455	512	0.0513695	0	5339	667	0.111056	0	6028	536	0.0816575	0	6700	605	0.08282	0	9031	719	0.0737436	0	3572	369	0.0936311	0
cox2	253	1242	3557	0.741196	0	11	2478	0.995581	0	11	4173	0.997371	0	59	15087	0.996105	0	65	16600	0.9961	0	28	5859	0.995244	0	27	9857	0.997268	0	31	5821	0.994703	0	34	6390	0.994707	0	28	7083	0.996062	0	21	9689	0.997837	0	12	3823	0.996871	0
cox2	278	5117	335	0.0614453	0	741	2057	0.735168	0	320	4369	0.931755	0	1221	12803	0.912935	0	126	15516	0.991945	0	64	6260	0.98988	0	93	9134	0.989921	0	1059	5364	0.835124	0	94	6595	0.985947	0	69	7755	0.991181	0	30	9188	0.996745	0	17	4158	0.995928	0
cox2	379	124	5326	0.977248	0	20	2447	0.991893	0	21	4138	0.994951	0	38	9345	0.99595	0	76	10242	0.992634	0	52	5764	0.991059	0	55	6692	0.991848	0	100	5934	0.983427	0	105	5357	0.980776	0	73	7310	0.990112	0	20	6457	0.996912	0	22	3790	0.994229	0
cox2	476	2009	1665	0.453185	0	43	1791	0.976554	0	10	3087	0.996771	0	16	7345	0.997826	0	15	7469	0.997996	0	15	4382	0.996589	0	11	5241	0.997906	0	26	4158	0.993786	0	36	3557	0.989981	0	15	5126	0.997082	0	4	4406	0.999093	0	4	2656	0.998496	0
cox2	495	3257	43	0.0130303	7.2728e-28	1531	111	0.0676005	0	2585	201	0.0721464	0	6607	648	0.0893177	0	6073	760	0.111225	0	3562	399	0.100732	0	4590	462	0.0914489	0	3143	583	0.156468	0	2542	586	0.18734	0	4199	513	0.108871	0	3861	387	0.0911017	0	2158	252	0.104564	0
cox2	557	2523	332	0.116287	0	54	1266	0.959091	0	3	2397	0.99875	0	15	7089	0.997889	0	24	6461	0.996299	0	13	3404	0.996195	0	14	4733	0.997051	0	7	2928	0.997615	0	6	2712	0.997792	0	15	3959	0.996225	0	3	3854	0.999222	0	8	2048	0.996109	0
cox2	581	1523	1293	0.459162	0	22	1176	0.981636	0	25	2235	0.988938	0	49	6319	0.992305	0	76	6386	0.988239	0	34	3149	0.989318	0	52	4343	0.988168	0	14	2559	0.994559	0	22	2436	0.99105	0	40	3378	0.988297	0	4	3372	0.998815	0	10	1872	0.994687	0
cox2	698	377	4681	0.925465	0	3	2136	0.998597	0	12	4222	0.997166	0	20	6994	0.997149	0	22	6827	0.996788	0	11	5187	0.997884	0	9	5194	0.99827	0	8	4943	0.998384	0	6	2481	0.997587	0	9	5828	0.998458	0	10	4947	0.997983	0	3	1641	0.998175	0
cox2	721	28	4493	0.993807	0	15	1941	0.992331	0	18	3817	0.995306	0	16	6679	0.99761	0	36	5713	0.993738	0	33	4688	0.99301	0	17	4868	0.99652	0	13	4586	0.997173	0	9	1867	0.995203	0	40	5296	0.992504	0	16	4805	0.996681	0	11	1194	0.990871	0
cox2	742	1452	2453	0.628169	0	3	1705	0.998244	0	5	3300	0.998487	0	2	6600	0.999697	0	6	4885	0.998773	0	7	4203	0.998337	0	7	4743	0.998526	0	2	4300	0.999535	0	2	1359	0.99853	0	11	4883	0.997752	0	6	4743	0.998737	0	3	816	0.996337	0
cox3	112	2427	6609	0.731408	0	33	3048	0.989289	0	145	6917	0.979468	0	237	13985	0.983336	0	441	19304	0.977665	0	175	6727	0.974645	0	543	23735	0.977634	0	51	2723	0.981615	0	65	4083	0.98433	0	63	4556	0.986361	0	148	18186	0.991928	0	32	3122	0.989854	0
cox3	245	1421	5132	0.783153	0	20	2391	0.991705	0	41	4697	0.991347	0	125	14063	0.99119	0	118	7573	0.984657	0	72	5342	0.986701	0	248	19751	0.987599	0	33	2090	0.984456	0	18	2203	0.991896	0	24	3460	0.993111	0	88	16000	0.99453	0	5	1040	0.995215	0
cox3	257	3031	4107	0.575371	0	118	2525	0.955354	0	141	5122	0.973209	0	432	13750	0.969539	0	446	7300	0.942422	0	329	5683	0.945276	0	1115	18614	0.943484	0	153	2208	0.935197	0	158	2065	0.928925	0	89	3790	0.977056	0	228	15946	0.985903	0	15	1026	0.985591	0
cox3	311	2848	5425	0.655748	0	392	2605	0.869203	0	139	6093	0.977696	0	286	10336	0.973075	0	339	8120	0.959924	0	272	6606	0.960454	0	506	14913	0.967183	0	198	2644	0.930331	0	168	2181	0.92848	0	80	4428	0.982254	0	124	12959	0.990522	0	16	1096	0.985612	0
cox3	314	5047	3297	0.395134	0	57	2924	0.980879	0	1614	4591	0.739887	0	3123	7271	0.699538	0	129	8346	0.984779	0	106	6712	0.984453	0	282	14794	0.981295	0	1183	1651	0.582569	0	33	2370	0.986267	0	39	4446	0.991304	0	72	12819	0.994415	0	17	1095	0.984712	0
cox3	413	1980	6917	0.777453	0	173	3254	0.949519	0	313	6467	0.953835	0	331	8576	0.962838	0	1246	9835	0.887555	0	827	6754	0.890911	0	1514	13160	0.896824	0	207	3002	0.935494	0	334	2896	0.896594	0	270	4923	0.948007	0	294	11950	0.975988	0	36	1555	0.977373	0
cox3	422	2436	6603	0.730501	0	43	3500	0.987863	0	169	6719	0.975465	0	140	8132	0.983075	0	410	11717	0.966191	0	263	7502	0.96613	0	471	13546	0.966398	0	40	3252	0.987849	0	42	3533	0.988252	0	65	5258	0.987789	0	114	11381	0.990083	0	13	1736	0.992567	0
cox3	567	11709	42	0.00357416	1.3147e-09	4723	113	0.0233664	0	9082	302	0.0321824	0	11877	563	0.0452572	0	30547	1315	0.0412717	0	9800	397	0.038933	0	20740	1018	0.0467874	0	3628	126	0.0335642	0	6088	350	0.0543647	0	6194	284	0.0438407	0	15840	755	0.0454956	0	3079	160	0.049398	0
cox3	603	11172	31	0.00276712	0.00017175	4680	21	0.00446713	1.5043e-05	7364	1656	0.183592	0	9645	2433	0.201441	0	31273	10127	0.244614	0	7193	2322	0.244036	0	18363	5050	0.215692	0	2401	975	0.288803	0	4688	3350	0.41677	0	3763	2044	0.351989	0	11350	4451	0.281691	0	2487	1552	0.384254	0
cox3trailer	49	223	478	0.681883	0	90	231	0.719626	0	481	191	0.284226	0	3189	1113	0.258717	0	10042	6136	0.379281	0	651	338	0.341759	0	3442	1311	0.275826	0	214	310	0.591603	0	2315	3229	0.582431	0	545	1000	0.647249	0	862	2398	0.735583	0	562	1333	0.70343	0
cox3trailer	59	664	1	0.00150376	9999	295	1	0.00337838	9999	584	35	0.0565428	1.4359e-44	3826	216	0.0534389	0	14148	1499	0.0958011	0	838	82	0.0891304	0	4120	263	0.0600046	0	485	37	0.0708812	3.9027e-50	4862	422	0.0798637	0	1282	206	0.138441	0	2621	459	0.149026	0	1419	377	0.209911	0
cox3trailer	82	342	196	0.364312	0	45	212	0.824903	0	147	408	0.735135	0	733	2244	0.753779	0	4213	11103	0.724928	0	193	562	0.744371	0	1001	2238	0.690954	0	72	346	0.827751	0	1110	3566	0.762618	0	193	978	0.835184	0	203	2060	0.910296	0	152	1408	0.902564	0
cox3trailer	130	177	549	0.756198	0	14	416	0.967442	0	57	705	0.925197	0	1200	12149	0.910106	0	1349	12160	0.900141	0	83	857	0.911702	0	1762	14028	0.88841	0	36	383	0.914081	0	275	3284	0.922731	0	46	1264	0.964885	0	431	14722	0.971557	0	41	1213	0.967305	0
cox3trailer	186	269	236	0.467327	0	17	295	0.945513	0	57	458	0.88932	0	1749	10987	0.862673	0	654	4295	0.867852	0	81	525	0.866337	0	2621	12315	0.824518	0	41	210	0.836653	0	140	809	0.852476	0	32	731	0.95806	0	449	14283	0.969522	0	17	391	0.958333	0
matR	374	4192	3182	0.431516	0	321	3395	0.913617	0	1505	4430	0.74642	0	2053	5700	0.735199	0	1385	2992	0.683573	0	2138	5072	0.703467	0	1053	3460	0.766674	0	1740	3431	0.663508	0	391	849	0.684677	0	516	4123	0.888769	0	189	3128	0.943021	0	84	782	0.903002	0
matR	448	3882	71	0.017961	2.8409e-54	1866	47	0.0245687	5.8633e-42	3154	43	0.0134501	1.9935e-27	1748	13	0.00738217	1.169e-08	12339	214	0.0170477	0	3739	67	0.0176038	9.4867e-50	1474	49	0.0321733	6.1273e-57	2394	80	0.0323363	8.3303e-82	4185	94	0.0219677	4.5944e-73	2224	6	0.00269058	0.10598	785	45	0.0542169	9.634e-62	2178	51	0.0228802	4.3935e-40
matR	461	2399	1670	0.41042	0	159	1847	0.920738	0	360	2914	0.890043	0	229	2214	0.906263	0	2060	10492	0.835883	0	683	3314	0.829122	0	194	1724	0.898853	0	375	2262	0.857793	0	937	3387	0.783302	0	121	2257	0.949117	0	54	1113	0.953728	0	68	2176	0.969697	0
matR	608	3847	12	0.00310961	0.0094397	1931	20	0.0102512	6.7816e-12	3527	22	0.00619893	4.1424e-09	4310	3	0.000695572	9999	4207	27	0.00637695	2.2446e-09	4186	17	0.00404473	0.00015502	2341	0	0	9999	2694	12	0.00443459	0.0002911	1350	4	0.00295421	9999	2344	160	0.0638978	0	2022	3	0.00148148	9999	787	13	0.01625	3.1965e-11
matR	1395	5060	9	0.0017755	0.23647	2524	24	0.00941915	2.4994e-12	4493	147	0.031681	0	1895	17	0.00889121	1.3876e-11	3394	79	0.0227469	4.1727e-63	5624	134	0.023272	0	1436	24	0.0164384	1.0576e-19	3926	164	0.0400978	0	957	3	0.003125	0.45523	3507	170	0.0462333	0	859	69	0.0743534	0	467	22	0.0449898	1.9625e-24
matR	1408	4950	23	0.00462497	1.4498e-06	2380	166	0.0652003	0	4271	359	0.0775378	0	1842	117	0.0597243	0	3240	272	0.0774487	0	5325	437	0.0758417	0	1324	116	0.0805556	0	3657	429	0.104993	0	855	86	0.0913921	0	3274	372	0.10203	0	808	120	0.12931	0	429	62	0.126273	0
matR	1593	3380	212	0.05902	0	1287	477	0.270408	0	2046	811	0.283864	0	1676	514	0.234703	0	1893	1119	0.371514	0	2540	1449	0.363249	0	1041	442	0.298045	0	1932	1140	0.371094	0	622	311	0.333333	0	957	1843	0.658214	0	268	755	0.738025	0	153	353	0.697628	0
matR	1596	3634	8	0.0021966	0.14798	1679	100	0.0562114	0	2002	877	0.30462	0	1502	659	0.304951	0	1976	994	0.33468	0	2719	1298	0.323127	0	1043	423	0.28854	0	1984	1125	0.361853	0	614	304	0.331155	0	1549	1258	0.448165	0	409	616	0.600976	0	196	305	0.608782	0
matR	1730	4024	640	0.137221	0	672	1654	0.711092	0	1588	2664	0.626529	0	1147	1648	0.589624	0	1248	2086	0.625675	0	2099	3468	0.622957	0	563	1030	0.646579	0	1125	3024	0.72885	0	225	680	0.751381	0	199	3385	0.944475	0	102	1043	0.910917	0	29	480	0.943026	0
matR	1731	4602	35	0.00754798	1.1648e-15	1831	474	0.20564	0	2876	1333	0.316702	0	2153	599	0.21766	0	2106	1153	0.35379	0	3651	1861	0.337627	0	1059	530	0.333543	0	2498	1624	0.393984	0	550	347	0.386845	0	1138	2407	0.678984	0	287	844	0.746242	0	139	357	0.719758	0
matR	1751	4350	369	0.0781945	0	1200	1135	0.486081	0	1286	2873	0.690791	0	1012	1723	0.629982	0	1309	2140	0.62047	0	2040	3531	0.633818	0	479	1108	0.698173	0	1444	2604	0.643281	0	357	606	0.629283	0	285	3276	0.919966	0	115	1036	0.900087	0	51	405	0.888158	0
matR	1771	4686	59	0.0124341	3.4641e-37	1454	935	0.391377	0	1389	2824	0.670306	0	1035	1664	0.616525	0	1439	2218	0.606508	0	2196	3468	0.612288	0	698	958	0.578502	0	1874	2285	0.549411	0	459	545	0.542829	0	166	3497	0.954682	0	91	1085	0.922619	0	31	476	0.938856	0
matR	1807	4988	43	0.00854701	1.854e-21	1710	756	0.306569	0	1294	3211	0.712764	0	859	1516	0.638316	0	1355	2889	0.680726	0	1892	4166	0.687686	0	552	1049	0.655215	0	1742	2767	0.613662	0	460	784	0.630225	0	363	3634	0.909182	0	84	949	0.918683	0	47	553	0.921667	0
matR	1895	10767	917	0.0784834	0	1084	4399	0.802298	0	1774	8759	0.831577	0	480	1783	0.787892	0	595	2587	0.813011	0	2588	11503	0.816337	0	272	1229	0.818787	0	1644	10469	0.864278	0	76	1003	0.929564	0	379	10003	0.963495	0	42	1027	0.960711	0	14	647	0.97882	0
matR	1926	10204	24	0.0023465	0.021121	4730	169	0.0344968	0	9185	170	0.0181721	0	1968	47	0.0233251	1.0239e-39	2029	68	0.0324273	1.5501e-62	12292	365	0.0288378	0	1212	42	0.0334928	9.5936e-44	10487	601	0.0542027	0	695	54	0.0720961	4.1236e-69	9397	7	0.000744364	9999	927	51	0.0521472	2.6932e-58	472	18	0.0367347	7.2746e-19
matR	1940	9585	28	0.00291272	0.0005393	4544	94	0.0202674	6.7219e-75	8762	131	0.0147307	4.6032e-84	1962	2	0.00101833	9999	1633	31	0.0186298	2.536e-21	11895	167	0.0138451	0	1182	22	0.0182724	2.2914e-18	10541	110	0.0103277	2.8885e-54	614	14	0.022293	3.0604e-12	8808	196	0.0217681	0	909	36	0.0380952	4.5199e-40	415	9	0.0212264	7.3344e-08
mttb	59	6799	2839	0.294563	0	796	5429	0.872129	0	1496	7037	0.824681	0	3804	24245	0.86438	0	1354	8532	0.863039	0	1599	9079	0.850253	0	2534	18340	0.878605	0	947	7899	0.892946	0	310	3785	0.924298	0	767	14095	0.948392	0	1138	23979	0.954692	0	77	1656	0.955568	0
mttb	65	10013	65	0.00644969	6.537e-19	6168	249	0.0388032	0	8444	425	0.0479197	0	26582	1736	0.0613038	0	10408	547	0.0499315	0	10566	516	0.046562	0	20115	1045	0.0493856	0	8620	439	0.0484601	0	4348	228	0.0498252	0	14773	522	0.0341288	0	24687	597	0.0236118	0	1850	56	0.0293809	1.1738e-53
mttb	82	10814	20	0.00184604	0.19192	6556	34	0.00515933	5.4286e-10	9412	78	0.00821918	3.7719e-35	28607	245	0.00849161	0	11609	128	0.0109057	1.6735e-66	11292	121	0.0106019	8.8703e-63	21023	268	0.0125875	0	9287	134	0.0142235	3.8763e-87	4613	179	0.0373539	0	15069	402	0.0259841	0	24155	978	0.038913	0	1917	50	0.0254194	1.606e-43
mttb	97	11155	291	0.0254237	0	3452	3260	0.485697	0	3415	6291	0.648156	0	9047	19846	0.686879	0	3811	8674	0.694754	0	3576	8063	0.692757	0	6477	14996	0.698365	0	3976	5507	0.580723	0	1960	3077	0.610879	0	2790	12833	0.821417	0	5152	19461	0.79068	0	420	1619	0.794017	0
mttb	108	4595	33	0.00713051	1.1085e-13	1884	152	0.0746562	0	3410	96	0.0273816	9.8201e-87	3991	111	0.02706	0	7957	1298	0.140249	0	3575	512	0.125275	0	3101	376	0.108139	0	2174	33	0.0149524	1.1417e-23	4187	494	0.105533	0	4122	450	0.0984252	0	2171	174	0.0742004	0	1630	236	0.126474	0
mttb	144	4855	115	0.0231388	0	928	1243	0.572547	0	3739	19	0.00505588	8.2849e-07	8627	32	0.00369558	1.0906e-09	6280	3754	0.374128	0	2544	1504	0.371542	0	4977	2167	0.303331	0	2523	6	0.00237248	0.22076	2828	951	0.251654	0	2848	1995	0.411935	0	3853	1600	0.293416	0	994	426	0.3	0
mttb	145	4598	351	0.0709234	0	286	1850	0.866105	0	3498	212	0.0571429	0	8375	430	0.0488359	0	1872	8136	0.81295	0	750	3242	0.812124	0	1175	6063	0.837662	0	2409	113	0.0448057	0	667	3079	0.821943	0	319	4056	0.927086	0	434	5104	0.921632	0	154	1246	0.89	0
mttb	161	3684	1213	0.247703	0	383	1533	0.800104	0	457	2904	0.864029	0	993	10300	0.912069	0	1257	7889	0.862563	0	565	3166	0.848566	0	623	8102	0.928596	0	283	2321	0.891321	0	288	3076	0.914388	0	287	3901	0.931471	0	483	6737	0.933102	0	108	1113	0.911548	0
mttb	163	4945	11	0.00221953	9999	1945	38	0.0191629	3.2757e-31	3355	49	0.0143948	1.1201e-33	11401	231	0.019859	0	9012	259	0.0279366	0	3740	127	0.032842	0	8621	358	0.0398708	0	2656	86	0.031364	6.6653e-87	3215	158	0.0468426	0	4268	158	0.0356981	0	7265	186	0.0249631	0	1229	20	0.0160128	9.0712e-15
mttb	164	4877	111	0.0222534	0	486	1506	0.756024	0	585	2809	0.827637	0	1230	10715	0.897028	0	1507	7727	0.836799	0	713	3185	0.817086	0	807	8323	0.91161	0	293	2424	0.89216	0	283	3079	0.915824	0	235	4173	0.946688	0	455	7201	0.940569	0	114	1140	0.909091	0
mttb	173	5087	126	0.0241703	0	630	1622	0.720249	0	865	2600	0.750361	0	1970	11382	0.852457	0	2039	8146	0.799804	0	940	3491	0.787858	0	1282	9052	0.875943	0	399	2519	0.863263	0	424	3331	0.887084	0	343	4847	0.933911	0	749	8222	0.916509	0	166	1254	0.883099	0
mttb	175	5382	13	0.00240964	0.013232	2214	123	0.0526316	0	3384	226	0.0626039	0	13150	1098	0.0770634	0	9952	534	0.050925	0	4366	249	0.0539545	0	10157	705	0.0649052	0	2885	188	0.061178	0	3742	189	0.0480794	0	5131	299	0.0550645	0	9307	254	0.0265663	0	1434	47	0.0317353	2.5814e-47
mttb	177	5451	42	0.0076461	1.289e-20	2070	352	0.145334	0	3571	156	0.0418567	0	13805	1170	0.0781302	0	9910	802	0.0748693	0	4422	387	0.0804741	0	10390	935	0.0825607	0	2758	447	0.13947	0	3391	679	0.16683	0	5206	518	0.0904962	0	9416	705	0.0696571	0	1418	105	0.0689429	0
mttb	361	5684	1646	0.224557	0	400	2299	0.851797	0	4863	165	0.0328162	0	10512	336	0.0309735	0	1603	5491	0.774034	0	1134	3966	0.777647	0	794	5440	0.872634	0	3924	132	0.0325444	0	256	2268	0.898574	0	462	5989	0.928383	0	637	5548	0.897009	0	104	986	0.904587	0
mttb	364	7276	135	0.0182162	0	1203	1432	0.543454	0	1586	3417	0.68299	0	2224	8218	0.787014	0	2214	4593	0.674747	0	1624	3282	0.668977	0	1211	4776	0.797728	0	868	3117	0.782183	0	367	2023	0.846444	0	601	5469	0.900988	0	781	5097	0.867132	0	138	887	0.865366	0
mttb	377	7231	74	0.01013	4.3099e-40	1778	675	0.275173	0	4280	583	0.119885	0	8384	1515	0.153046	0	3522	2972	0.457653	0	2542	2045	0.445825	0	2567	3233	0.557414	0	3303	477	0.12619	0	1129	1145	0.503518	0	1756	3866	0.687656	0	2547	2843	0.527458	0	405	564	0.582043	0
mttb	379	5247	1951	0.271048	0	366	2033	0.847436	0	402	4316	0.914794	0	592	9228	0.939715	0	831	5562	0.870014	0	553	3960	0.877465	0	480	5333	0.917426	0	258	3391	0.929296	0	161	2064	0.92764	0	347	5120	0.936528	0	350	5066	0.935377	0	52	901	0.945435	0
mttb	384	7194	49	0.00676515	4.7537e-20	2232	194	0.079967	0	4480	143	0.0309323	0	9300	284	0.0296327	0	6059	264	0.0417523	0	4368	175	0.0385208	0	5656	186	0.0318384	0	3267	352	0.0972644	0	1947	272	0.122578	0	4956	528	0.0962801	0	4948	586	0.105891	0	886	72	0.0751566	0
mttb	387	7173	39	0.00540765	1.7645e-12	2301	143	0.0585106	0	4124	428	0.0940246	0	8266	980	0.105992	0	5397	885	0.140879	0	3974	584	0.128126	0	4910	885	0.152718	0	2585	984	0.275707	0	1687	542	0.243158	0	3922	1623	0.292696	0	4216	1319	0.238302	0	744	208	0.218487	0
mttb	406	7405	180	0.023731	0	707	1837	0.722091	0	3562	999	0.219031	0	6143	2067	0.251766	0	2265	4074	0.642688	0	1828	2994	0.620904	0	1272	4224	0.768559	0	2916	836	0.222814	0	458	1904	0.806097	0	738	5140	0.874447	0	747	4468	0.856759	0	140	847	0.858156	0
mttb	407	7406	257	0.0335378	0	796	1769	0.689669	0	1400	3163	0.693184	0	1524	6643	0.813395	0	1948	4392	0.692744	0	1541	3298	0.681546	0	929	4572	0.831122	0	634	3121	0.831158	0	331	2038	0.860279	0	608	5304	0.897158	0	604	4608	0.884114	0	132	861	0.867069	0
mttb	409	5956	1702	0.222251	0	391	2205	0.849384	0	1154	3364	0.744577	0	1137	7092	0.86183	0	1864	4579	0.710694	0	1440	3378	0.701121	0	908	4690	0.837799	0	641	3132	0.830109	0	425	2013	0.825677	0	893	5005	0.848593	0	619	4684	0.883274	0	159	855	0.843195	0
mttb	412	7663	135	0.0173121	0	1334	1340	0.501122	0	1587	3040	0.657013	0	1799	6636	0.786722	0	2127	4410	0.674621	0	1727	3276	0.654807	0	1070	4651	0.81297	0	759	3120	0.804331	0	419	2099	0.833598	0	722	5366	0.881406	0	681	4833	0.876496	0	149	893	0.857006	0
mttb	422	8076	14	0.00173053	9999	2813	84	0.0289955	3.2979e-83	4891	10	0.0020404	0.2433	9110	46	0.00502403	2.7819e-18	6870	388	0.0534583	0	5140	317	0.0580905	0	5884	397	0.0632065	0	4212	14	0.00331283	0.00044645	2604	168	0.0606061	0	6060	638	0.0952523	0	5842	281	0.0458925	0	1083	66	0.0574413	1.0866e-81
mttb	440	7622	121	0.015627	3.0173e-87	1918	1239	0.392461	0	1733	3561	0.672648	0	2419	7619	0.759016	0	2314	5553	0.70586	0	1886	4181	0.689138	0	1688	5223	0.755752	0	1224	3473	0.739408	0	706	2405	0.773063	0	946	6693	0.876162	0	880	6070	0.873381	0	182	1059	0.853344	0
mttb	461	7662	14	0.00182387	9999	3340	70	0.0205279	2.9021e-55	5318	59	0.0109727	6.2564e-34	10218	78	0.00757576	2.3295e-39	8644	375	0.0415789	0	6390	242	0.0364897	0	7057	267	0.0364555	0	4746	120	0.0246609	0	3114	268	0.0792431	0	7708	629	0.0754468	0	6838	424	0.0583861	0	1297	58	0.0428044	5.21e-64
mttb	474	7492	154	0.0201413	0	2262	1190	0.344728	0	3868	1546	0.285556	0	7119	3016	0.297583	0	5675	3599	0.388074	0	4263	2512	0.370775	0	4189	2895	0.408667	0	2641	2258	0.46091	0	1223	2136	0.635904	0	3006	5378	0.64146	0	3113	4253	0.577383	0	582	728	0.555725	0
mttb	505	4801	3295	0.406991	0	214	3971	0.948865	0	624	5741	0.901964	0	796	11195	0.933617	0	956	10882	0.919243	0	672	7067	0.913167	0	423	7712	0.948002	0	286	5356	0.949309	0	122	3567	0.966929	0	159	9503	0.983544	0	282	8580	0.968179	0	43	1427	0.970748	0
mttb	530	8300	450	0.0514286	0	720	3572	0.832246	0	4190	2619	0.384638	0	7889	5052	0.390387	0	2911	10440	0.781964	0	1761	6154	0.777511	0	1265	7098	0.848738	0	3450	2403	0.410559	0	502	3205	0.864581	0	555	9086	0.942433	0	782	8784	0.918252	0	119	1477	0.925439	0
mttb	538	8623	399	0.0442252	0	741	3640	0.830861	0	1736	5233	0.750897	0	2266	11013	0.829355	0	2847	10980	0.794099	0	1689	6409	0.79143	0	1056	7575	0.87765	0	725	5282	0.879307	0	415	3492	0.89378	0	579	9323	0.941527	0	670	9280	0.932663	0	121	1567	0.928318	0
mttb	552	9010	121	0.0132516	8.1314e-77	3122	1292	0.292705	0	6540	611	0.0854426	0	12648	1137	0.082481	0	10730	3586	0.250489	0	6130	2189	0.263133	0	6697	2177	0.245323	0	5538	557	0.0913864	0	2468	1541	0.384385	0	6411	3664	0.363672	0	7556	2914	0.278319	0	1335	404	0.232317	0
mttb	581	8940	366	0.0393295	0	987	3364	0.773156	0	2602	3959	0.603414	0	3911	9318	0.704362	0	4940	8600	0.635155	0	2637	4865	0.648494	0	2180	6108	0.736969	0	1187	4106	0.775742	0	737	2745	0.78834	0	929	7353	0.887829	0	1630	8240	0.834853	0	301	1258	0.806928	0
mttb	586	9341	34	0.00362667	3.3841e-06	4228	160	0.0364631	0	4633	1953	0.296538	0	8678	4795	0.355897	0	8316	5091	0.379727	0	4650	2841	0.379255	0	4923	3497	0.415321	0	3039	2352	0.436283	0	1488	1944	0.566434	0	3846	4363	0.53149	0	6398	3587	0.359239	0	994	559	0.359948	0
mttb	587	9021	370	0.0393994	0	990	3403	0.774641	0	1283	5348	0.806515	0	1806	11939	0.868607	0	2321	11130	0.827448	0	1383	6171	0.816918	0	997	7575	0.883691	0	725	4710	0.866605	0	335	3120	0.903039	0	460	7809	0.944371	0	714	9507	0.930144	0	113	1446	0.927518	0
mttb	643	7074	576	0.0752941	0	646	2868	0.816164	0	1584	3818	0.706775	0	2573	11009	0.810558	0	3050	10990	0.782764	0	1639	4774	0.744425	0	1422	7217	0.835398	0	721	3357	0.823198	0	478	2688	0.849021	0	449	5490	0.924398	0	811	8208	0.910079	0	148	1169	0.887623	0
mttb	649	7260	410	0.053455	0	1059	2424	0.695952	0	1987	3400	0.631149	0	3997	9295	0.699293	0	3594	9990	0.735424	0	1887	4311	0.695547	0	1819	6595	0.783813	0	1239	2788	0.692327	0	586	2454	0.807237	0	664	4925	0.881195	0	988	7449	0.882897	0	192	1082	0.849294	0
mttb	653	7600	14	0.00183872	0.30549	3319	70	0.0206551	7.9535e-55	5200	63	0.0119704	1.4363e-37	13247	187	0.0139199	0	12756	443	0.0335631	0	5868	184	0.0304032	0	8302	185	0.021798	0	3882	68	0.0172152	1.3566e-51	2879	137	0.0454244	0	5182	245	0.0451446	0	8104	258	0.0308539	0	1243	35	0.0273865	6.942e-31
mttb	665	7028	252	0.0346154	0	1120	2116	0.653894	0	3186	2170	0.405153	0	8047	5485	0.405336	0	2765	10346	0.789108	0	1552	4556	0.745907	0	1620	7092	0.81405	0	2469	1750	0.41479	0	521	2718	0.839148	0	533	5108	0.905513	0	779	7198	0.902344	0	173	1186	0.872701	0
mttb	666	7215	39	0.00537634	3.7817e-12	3105	133	0.0410747	0	5306	43	0.00803889	3.8448e-19	13447	117	0.00862577	6.4634e-63	5947	7240	0.549026	0	3053	3057	0.500327	0	5242	3569	0.405062	0	4160	52	0.0123457	1.4414e-32	1344	1913	0.58735	0	1396	4263	0.753313	0	1970	6015	0.753287	0	466	903	0.659606	0
mttb	673	6844	21	0.00305899	0.001247	3011	34	0.0111658	1.8436e-19	5341	9	0.00168224	0.3091	13317	46	0.00344234	4.4412e-10	13029	311	0.0233133	0	6098	114	0.0183516	1.1119e-83	8864	108	0.0120374	5.4811e-67	4299	13	0.00301484	0.010254	3276	166	0.0482278	0	5660	264	0.0445645	0	7419	478	0.0605293	0	1344	63	0.0447761	2.4119e-68
mttb	693	6341	149	0.0229584	0	881	1704	0.659188	0	2021	2765	0.577727	0	3579	7329	0.671892	0	3124	9116	0.744771	0	1629	3871	0.703818	0	1863	5768	0.755864	0	1226	2479	0.669096	0	771	2458	0.761226	0	582	4347	0.881923	0	858	4746	0.846895	0	242	1056	0.813559	0
mttb	700	6147	146	0.0232004	0	934	1487	0.614209	0	574	3966	0.873568	0	1016	9150	0.900059	0	1335	10626	0.888387	0	685	4458	0.866809	0	653	6627	0.910302	0	401	3093	0.885232	0	283	2797	0.908117	0	288	4376	0.93825	0	356	4740	0.930141	0	93	1161	0.925837	0
mttb	705	6225	121	0.0190671	0	1486	934	0.38595	0	3621	923	0.203125	0	6975	2230	0.24226	0	6524	5335	0.449869	0	3051	2105	0.408262	0	4547	2272	0.333187	0	2389	1182	0.331	0	1649	1381	0.455776	0	1449	3314	0.69578	0	1431	3079	0.682705	0	464	757	0.619984	0
mttb	746	6283	56	0.0088342	2.678e-27	1963	390	0.165746	0	1293	3338	0.720795	0	842	4050	0.827882	0	2500	8775	0.778271	0	1354	4043	0.74912	0	868	3626	0.806854	0	576	2562	0.816444	0	804	3787	0.824875	0	522	4729	0.90059	0	344	2182	0.863816	0	288	1677	0.853435	0
nad1	40	7936	114	0.0141615	3.5324e-69	5743	190	0.0320243	0	4161	624	0.130408	0	17159	3089	0.152558	0	5801	1456	0.200634	0	10782	2899	0.2119	0	8817	1490	0.144562	0	4576	1880	0.291202	0	1364	451	0.248485	0	8490	3794	0.308857	0	15067	8274	0.354484	0	366	126	0.256098	0
nad1	44	8190	39	0.00473934	2.211e-13	5936	72	0.011984	8.3567e-45	4776	78	0.0160692	3.3719e-57	19691	594	0.0292827	0	7626	270	0.0341945	0	13414	457	0.0329464	0	9973	352	0.034092	0	6377	155	0.0237293	0	1861	90	0.0461302	0	12205	233	0.0187329	0	22558	808	0.0345802	0	511	19	0.0358491	2.666e-22
nad1	49	8399	37	0.00438596	1.1213e-10	5962	151	0.0247015	0	4289	671	0.135282	0	16904	3444	0.169255	0	7142	1850	0.205738	0	11154	3018	0.212955	0	8490	1870	0.180502	0	5765	880	0.13243	0	1851	433	0.18958	0	10954	1738	0.136937	0	18719	4723	0.201476	0	506	119	0.1904	0
nad1	167	28	5485	0.994921	0	13	3122	0.995853	0	6	2972	0.997985	0	20	10615	0.998119	0	70	19313	0.996389	0	26	8364	0.996901	0	13	6108	0.997876	0	17	3236	0.994774	0	10	5562	0.998205	0	16	7412	0.997846	0	23	8983	0.997446	0	5	1422	0.996496	0
nad1	265	1097	5118	0.823492	0	14	3696	0.996226	0	4	3345	0.998806	0	26	16307	0.998408	0	44	18763	0.99766	0	31	10667	0.997102	0	8	7076	0.998871	0	6	4527	0.998676	0	15	5300	0.997178	0	26	9554	0.997286	0	26	15109	0.998282	0	3	1464	0.997955	0
nad1	307	12	6528	0.998165	0	15	3947	0.996214	0	13	3482	0.99628	0	25	14666	0.998298	0	34	17241	0.998032	0	25	11048	0.997742	0	12	6663	0.998202	0	5	4892	0.998979	0	12	5225	0.997709	0	19	10220	0.998144	0	18	13974	0.998714	0	4	1429	0.997209	0
nad1	308	24	6600	0.996377	0	9	4012	0.997762	0	10	3559	0.997198	0	41	14695	0.997218	0	56	17376	0.996788	0	42	11203	0.996265	0	38	6650	0.994318	0	25	4946	0.994971	0	65	5241	0.98775	0	26	10358	0.997496	0	29	13977	0.997929	0	4	1443	0.997236	0
nad1	376	88	6939	0.987477	0	7	4016	0.99826	0	9	3507	0.99744	0	19	13346	0.998578	0	43	15011	0.997144	0	23	12020	0.99809	0	13	6449	0.997988	0	18	5661	0.99683	0	14	5436	0.997431	0	15	11502	0.998698	0	25	13068	0.998091	0	4	1508	0.997354	0
nad1	490	25	5609	0.995563	0	12	3057	0.99609	0	7	2513	0.997222	0	28	8744	0.996808	0	34	11390	0.997024	0	35	8655	0.995972	0	7	4491	0.998444	0	9	4348	0.997934	0	15	4491	0.996671	0	25	8830	0.997177	0	20	8488	0.997649	0	4	1137	0.996494	0
nad1	492	28	5488	0.994924	0	6	2980	0.997991	0	25	2424	0.989792	0	89	8411	0.989529	0	29	11080	0.99739	0	23	8410	0.997273	0	6	4371	0.998629	0	33	4213	0.992228	0	19	4426	0.995726	0	24	8569	0.997207	0	21	8230	0.997455	0	8	1106	0.992819	0
nad1	493	667	4767	0.877254	0	13	2934	0.995589	0	9	2408	0.996276	0	15	8391	0.998216	0	42	10983	0.99619	0	19	8246	0.997701	0	2	4343	0.99954	0	13	4132	0.996864	0	19	4362	0.995663	0	26	8354	0.996897	0	16	8165	0.998044	0	3	1099	0.997278	0
nad1	500	4191	1789	0.299164	0	944	2317	0.710518	0	83	2597	0.96903	0	316	8913	0.96576	0	258	11908	0.978793	0	184	8958	0.979873	0	265	4488	0.944246	0	224	4342	0.950942	0	567	4197	0.880982	0	312	8846	0.965931	0	139	8839	0.984518	0	14	1194	0.988411	0
nad1	536	393	5919	0.937738	0	11	3313	0.996691	0	5	2812	0.998225	0	23	10614	0.997838	0	55	13647	0.995986	0	42	9419	0.995561	0	24	5404	0.995578	0	9	4488	0.997999	0	12	4818	0.997516	0	37	9070	0.995937	0	44	10296	0.995745	0	8	1271	0.993745	0
nad1	571	1933	5195	0.728816	0	159	3507	0.956628	0	17	3132	0.994601	0	90	11831	0.99245	0	107	15853	0.993296	0	80	10521	0.992454	0	59	5974	0.99022	0	37	5033	0.992702	0	56	5418	0.98977	0	188	9873	0.981314	0	92	11637	0.992156	0	18	1469	0.987895	0
nad1	580	781	6781	0.89672	0	2	3910	0.999489	0	10	3378	0.997048	0	36	12396	0.997104	0	41	17424	0.997652	0	22	11281	0.998054	0	9	6388	0.998593	0	19	5425	0.99651	0	15	6203	0.997588	0	22	10782	0.997964	0	24	12391	0.998067	0	6	1652	0.996381	0
nad1	635	1557	6116	0.797081	0	19	4043	0.995323	0	21	3544	0.994109	0	109	14126	0.992343	0	33	20416	0.998386	0	37	11701	0.996848	0	18	6798	0.997359	0	20	5421	0.996324	0	23	7241	0.996834	0	13	10828	0.998801	0	15	14178	0.998943	0	2	1963	0.998982	0
nad1	674	22	5743	0.996184	0	7	3145	0.997779	0	15	2848	0.994761	0	19	14975	0.998733	0	45	19972	0.997752	0	22	9129	0.997596	0	7	6594	0.99894	0	11	3795	0.99711	0	10	5941	0.99832	0	16	7787	0.99795	0	23	14568	0.998424	0	2	1633	0.998777	0
nad1	725	129	6052	0.97913	0	6	3396	0.998236	0	9	3098	0.997103	0	54	24230	0.997776	0	41	29718	0.998622	0	30	9887	0.996975	0	7	9865	0.999291	0	16	3970	0.995986	0	17	8475	0.997998	0	17	8460	0.997995	0	35	21492	0.998374	0	4	2265	0.998237	0
nad1	743	294	6432	0.956289	0	10	3711	0.997313	0	3271	133	0.0390717	0	25353	752	0.0288067	0	74	35447	0.997917	0	34	11019	0.996924	0	62	10703	0.994241	0	4274	125	0.0284155	0	123	10115	0.987986	0	72	9191	0.992227	0	164	22718	0.992833	0	13	2778	0.995342	0
nad1	755	983	5707	0.853064	0	40	3653	0.989169	0	460	2843	0.860733	0	3790	22265	0.854538	0	110	37402	0.997068	0	39	10914	0.996439	0	72	11210	0.993618	0	587	3712	0.863457	0	174	10860	0.984231	0	40	9139	0.995642	0	72	22673	0.996834	0	6	2990	0.997997	0
nad1	823	20	6292	0.996831	0	7	3486	0.997996	0	24	3147	0.992431	0	91	12505	0.992775	0	376	54786	0.993184	0	71	10695	0.993405	0	47	7640	0.993886	0	12	3727	0.996791	0	77	13962	0.994515	0	171	8136	0.979415	0	289	10819	0.973983	0	86	3788	0.977801	0
nad1	849	4388	286	0.0611896	0	2509	112	0.0427318	0	2256	148	0.0615641	0	6438	419	0.0611054	0	42328	2782	0.0616715	0	7450	447	0.0566038	0	4555	288	0.0594673	0	2328	337	0.126454	0	9556	1636	0.146176	0	5484	560	0.0926539	0	5549	349	0.0591726	0	2892	210	0.0676983	0
nad1	898	463	1250	0.729714	0	8	926	0.991435	0	8	864	0.990826	0	3	1259	0.997623	0	34	17697	0.998082	0	7	2932	0.997618	0	4	1088	0.996337	0	9	985	0.990946	0	10	4374	0.997719	0	8	2327	0.996574	0	1	1162	0.99914	0	1	1307	0.999235	0
nad2	19	10290	114	0.0109573	8.5684e-55	4754	686	0.126103	0	8557	1941	0.184892	0	11044	2146	0.162699	0	5831	1128	0.162092	0	8943	1816	0.168789	0	10207	2256	0.181016	0	5053	1257	0.199208	0	2323	557	0.193403	0	9243	2273	0.197378	0	7754	1968	0.202427	0	707	170	0.193843	0
nad2	28	242	10592	0.977663	0	488	5187	0.914009	0	4388	6558	0.599123	0	5311	8208	0.607145	0	3540	4295	0.548181	0	5029	6145	0.549937	0	5424	7503	0.580413	0	1495	5019	0.770494	0	831	2492	0.749925	0	4590	7352	0.615642	0	2311	7616	0.767201	0	358	638	0.640562	0
nad2	59	4798	7106	0.596942	0	35	6167	0.994357	0	7097	4956	0.411184	0	9373	5122	0.353363	0	35	10815	0.996774	0	48	12251	0.996097	0	41	14922	0.99726	0	5587	1426	0.203337	0	11	4526	0.997575	0	51	13170	0.996143	0	21	10424	0.997989	0	6	1394	0.995714	0
nad2	89	1758	1721	0.494682	0	16	1685	0.990594	0	14	3640	0.996169	0	8	5528	0.998555	0	25	9618	0.997407	0	11	3570	0.996928	0	23	6866	0.996661	0	5	1787	0.99721	0	16	4097	0.99611	0	8	3770	0.997882	0	5	3310	0.998492	0	5	1289	0.996136	0
nad2	90	3253	250	0.0713674	0	850	866	0.504662	0	1022	2642	0.72107	0	1650	4009	0.708429	0	2051	7549	0.786354	0	781	2790	0.781294	0	2068	4932	0.704571	0	89	1697	0.950168	0	210	3904	0.948955	0	190	3571	0.949482	0	150	3257	0.955973	0	82	1208	0.936434	0
nad2	285	5221	2269	0.302937	0	3061	712	0.188709	0	6732	240	0.0344234	0	10360	336	0.0314136	0	14447	501	0.0335162	0	7273	360	0.0471636	0	9142	350	0.0368732	0	4434	254	0.0541809	0	4690	507	0.0975563	0	8625	602	0.0652433	0	6877	532	0.0718046	0	1510	119	0.073051	0
nad2	336	5294	236	0.0426763	0	2434	207	0.0783794	0	4719	424	0.0824422	0	7973	390	0.046634	0	8381	283	0.0326639	0	5272	411	0.072321	0	7423	268	0.0348459	0	3096	388	0.111366	0	4804	329	0.0640951	0	6505	651	0.0909726	0	5516	247	0.0428596	0	1535	95	0.0582822	0
nad2	341	5092	641	0.111809	0	223	2489	0.917773	0	196	5013	0.962373	0	366	7935	0.955909	0	21	8653	0.997579	0	19	5757	0.996711	0	5	7678	0.999349	0	264	3304	0.926009	0	4	5129	0.999221	0	14	7246	0.998072	0	6	5685	0.998946	0	5	1603	0.996891	0
nad2	344	22	5704	0.996158	0	3	2739	0.998906	0	32	5221	0.993908	0	19	8196	0.997687	0	59	8602	0.993188	0	23	5771	0.99603	0	20	7602	0.997376	0	8	3556	0.997755	0	14	5065	0.997244	0	55	7226	0.992446	0	20	5604	0.996444	0	6	1577	0.99621	0
nad2	345	5116	191	0.0359902	0	2237	194	0.0798026	0	4280	365	0.0785791	0	7768	75	0.00956267	1.1033e-41	8257	101	0.0120842	2.8632e-47	4642	426	0.0840568	0	7189	64	0.00882393	3.6467e-34	2813	279	0.0902329	0	4640	74	0.0156979	5.0071e-44	5756	535	0.0850421	0	5356	52	0.00961538	2.4049e-28	1433	29	0.0198358	2.1079e-20
nad2	389	660	4688	0.876589	0	21	2616	0.992036	0	435	4586	0.913364	0	431	6482	0.937654	0	278	6863	0.96107	0	203	5214	0.962525	0	245	6272	0.962406	0	28	3381	0.991786	0	22	3782	0.994217	0	46	6777	0.993258	0	13	4833	0.997317	0	6	1159	0.99485	0
nad2	394	356	5162	0.935484	0	16	2763	0.994243	0	106	5169	0.979905	0	109	6627	0.983818	0	41	6988	0.994167	0	32	5604	0.994322	0	44	6345	0.993113	0	22	3544	0.993831	0	26	3566	0.992762	0	36	7038	0.994911	0	15	4675	0.996802	0	5	1048	0.995252	0
nad2	400	57	5590	0.989906	0	8	2810	0.997161	0	9	5414	0.99834	0	21	6554	0.996806	0	22	6740	0.996747	0	12	5798	0.997935	0	13	6284	0.997936	0	12	3611	0.996688	0	10	3392	0.997061	0	20	7245	0.997247	0	8	4524	0.998235	0	4	988	0.995968	0
nad2	427	71	6741	0.989577	0	7	3511	0.99801	0	16	6599	0.997581	0	11	6870	0.998401	0	12	8201	0.998539	0	11	7121	0.998458	0	2	6848	0.999708	0	8	4510	0.998229	0	3	3902	0.999232	0	17	8925	0.998099	0	6	4839	0.998762	0	0	1169	1	0
nad2	461	40	7426	0.994642	0	16	3816	0.995825	0	32	7206	0.995579	0	20	6916	0.997116	0	37	8545	0.995689	0	32	7844	0.995937	0	13	6999	0.998146	0	23	5002	0.995423	0	8	4307	0.998146	0	41	9906	0.995878	0	10	4812	0.997926	0	4	1298	0.996928	0
nad2	486	8409	32	0.00379102	2.8137e-07	4367	64	0.0144437	1.9283e-42	8146	102	0.0123666	1.5522e-63	7889	97	0.0121463	9.6734e-68	9439	193	0.0200374	0	8888	178	0.0196338	0	7984	161	0.0197667	0	5737	107	0.0183094	2.9462e-85	4783	218	0.0435913	0	11311	333	0.0285984	0	5277	211	0.0384475	0	1444	70	0.0462351	7.7982e-78
nad2	516	8397	12	0.00142704	9999	4368	43	0.00974836	1.716e-22	7981	278	0.0336602	0	7982	208	0.0253968	0	9377	169	0.0177038	0	8972	156	0.0170903	0	7877	175	0.0217337	0	5690	131	0.0225047	0	4673	173	0.0356995	0	11537	253	0.0214589	0	5262	172	0.0316526	0	1388	28	0.019774	3.0783e-21
nad2	530	6485	1425	0.180152	0	18	4182	0.995714	0	497	7356	0.936712	0	467	7867	0.943964	0	23	8921	0.997428	0	22	8617	0.997453	0	14	8133	0.998282	0	688	4849	0.875745	0	16	4575	0.996515	0	40	11200	0.996441	0	12	5467	0.99781	0	6	1297	0.995395	0
nad2	558	6543	404	0.0581546	0	3034	758	0.199895	0	6863	275	0.0385262	0	7728	267	0.0333959	0	5805	2331	0.286504	0	5669	2273	0.2862	0	6403	1546	0.19449	0	4726	394	0.0769531	0	1584	2651	0.625974	0	4701	5772	0.551131	0	2265	2983	0.568407	0	532	651	0.550296	0
nad2	642	6542	188	0.0279346	0	3288	366	0.100164	0	5972	1003	0.143799	0	6759	1098	0.139748	0	6142	1509	0.197229	0	6306	1358	0.177192	0	6747	1355	0.167243	0	3957	1335	0.252268	0	2960	1455	0.329558	0	8076	2603	0.243749	0	4150	1134	0.21461	0	944	247	0.207389	0
nad2	695	129	5884	0.978546	0	2	3285	0.999392	0	2151	4084	0.655012	0	2605	4416	0.62897	0	19	7001	0.997293	0	20	6846	0.997087	0	6	7242	0.999172	0	1435	3213	0.691265	0	12	3842	0.996886	0	27	9422	0.997143	0	10	4724	0.997888	0	2	1045	0.99809	0
nad2	821	24	6898	0.996533	0	13	3563	0.996365	0	6577	427	0.0609652	0	7417	362	0.0465355	0	13	7238	0.998207	0	29	7642	0.99622	0	13	7799	0.998336	0	4991	498	0.0907269	0	12	3969	0.996986	0	32	10575	0.996983	0	11	5256	0.997912	0	5	1117	0.995544	0
nad2	842	5305	1152	0.178411	0	163	3166	0.951036	0	20	6432	0.9969	0	18	7477	0.997598	0	30	6850	0.99564	0	32	7060	0.995488	0	8	7698	0.998962	0	18	5154	0.99652	0	11	3901	0.997188	0	32	9886	0.996774	0	7	4939	0.998585	0	6	1087	0.994511	0
nad2	888	6985	116	0.0163357	1.6715e-83	3146	336	0.0964963	0	6489	314	0.0461561	0	7149	303	0.0406602	0	6419	524	0.0754717	0	6889	521	0.0703104	0	7368	589	0.0740229	0	4864	509	0.0947329	0	3715	604	0.139847	0	9879	819	0.0765564	0	4597	384	0.077093	0	1139	97	0.078479	0
nad2	953	23	7158	0.996797	0	11	3526	0.99689	0	33	7020	0.995321	0	17	7313	0.997681	0	26	7019	0.996309	0	18	7575	0.997629	0	13	7483	0.998266	0	16	5144	0.996899	0	15	4024	0.996286	0	35	10624	0.996716	0	15	4821	0.996898	0	4	1236	0.996774	0
nad2	961	1569	5481	0.777447	0	7	3483	0.997994	0	21	6935	0.996981	0	9	7275	0.998764	0	14	6946	0.997989	0	16	7509	0.997874	0	10	7434	0.998657	0	11	5022	0.997814	0	7	3919	0.998217	0	20	10362	0.998074	0	3	4776	0.999372	0	3	1208	0.997523	0
nad2	991	439	6586	0.937509	0	5	3496	0.998572	0	14	6910	0.997978	0	10	7721	0.998707	0	22	7127	0.996923	0	13	7550	0.998281	0	13	7620	0.998297	0	8	4985	0.998398	0	14	3933	0.996453	0	19	10068	0.998116	0	7	4973	0.998594	0	4	1226	0.996748	0
nad2	995	915	5817	0.864082	0	7	3364	0.997923	0	17	6662	0.997455	0	17	7614	0.997772	0	18	7044	0.997451	0	19	7245	0.997384	0	14	7580	0.998156	0	12	4751	0.997481	0	4	3854	0.998963	0	30	9705	0.996918	0	6	4946	0.998788	0	4	1199	0.996675	0
nad2	1091	1053	5574	0.841105	0	4	3335	0.998802	0	12	6271	0.99809	0	5	8029	0.999378	0	13	6886	0.998116	0	9	6890	0.998695	0	12	7827	0.998469	0	9	4070	0.997794	0	8	3515	0.997729	0	12	8252	0.998548	0	9	5350	0.998321	0	1	1074	0.99907	0
nad2	1107	6512	131	0.01972	0	3123	173	0.0524879	0	6125	136	0.0217218	0	7745	191	0.0240675	0	6605	153	0.0226398	0	6703	111	0.01629	6.982e-77	7574	167	0.0215734	0	3867	202	0.0496436	0	3180	247	0.0720747	0	7958	257	0.0312842	0	5172	133	0.0250707	0	1030	27	0.025544	8.23e-25
nad2	1160	4964	897	0.153046	0	263	2654	0.909839	0	24	5806	0.995883	0	10	7711	0.998705	0	13	6670	0.998055	0	20	6102	0.996733	0	9	7620	0.99882	0	9	3555	0.997475	0	17	3019	0.994401	0	17	7617	0.997773	0	6	5187	0.998845	0	14	911	0.984865	0
nad2	1233	6689	167	0.0243582	0	3268	172	0.05	0	6655	350	0.0499643	0	8843	409	0.0442067	0	7650	593	0.0719398	0	6864	494	0.0671378	0	8215	458	0.0528076	0	3836	306	0.0738774	0	3514	390	0.0998975	0	7340	1340	0.154378	0	5232	896	0.146214	0	1047	189	0.152913	0
nad2	1279	215	5582	0.962912	0	198	2649	0.930453	0	30	5724	0.994786	0	41	9637	0.995764	0	35	8596	0.995945	0	38	6002	0.993709	0	61	8982	0.993254	0	7	3436	0.997967	0	14	4259	0.996724	0	30	7064	0.995771	0	23	6341	0.996386	0	9	1482	0.993964	0
nad2	1280	33	5741	0.994285	0	8	2804	0.997155	0	9	5672	0.998416	0	17	9590	0.99823	0	15	8583	0.998255	0	12	5946	0.997986	0	12	8990	0.998667	0	7	3408	0.99795	0	10	4221	0.997636	0	13	7003	0.998147	0	0	6324	1	0	5	1478	0.996628	0
nad2	1309	479	4183	0.897254	0	6	2261	0.997353	0	12	4403	0.997282	0	15	10770	0.998609	0	15	8443	0.998227	0	9	4748	0.998108	0	11	9996	0.998901	0	4	2723	0.998533	0	7	4118	0.998303	0	9	5560	0.998384	0	12	6786	0.998235	0	4	1443	0.997236	0
nad2	1433	1726	211	0.108931	0	23	710	0.968622	0	413	1205	0.744747	0	940	2606	0.734913	0	26	7197	0.9964	0	11	1577	0.993073	0	11	4792	0.99771	0	135	609	0.818548	0	5	3990	0.998748	0	3	1397	0.997857	0	2	1949	0.998975	0	8	1257	0.993676	0
nad2	1436	1571	289	0.155376	0	31	668	0.955651	0	284	1262	0.8163	0	557	2607	0.823957	0	843	6159	0.879606	0	178	1309	0.880296	0	815	3628	0.816565	0	9	681	0.986957	0	20	3983	0.995004	0	12	1308	0.990909	0	15	1736	0.991433	0	21	1236	0.983294	0
nad2	1490	82	2264	0.965047	0	6	1069	0.994419	0	11	2047	0.994655	0	22	18737	0.998827	0	6	3482	0.99828	0	2	2009	0.999005	0	19	17696	0.998927	0	1	1217	0.999179	0	2	2095	0.999046	0	7	2092	0.996665	0	18	12240	0.998532	0	0	765	1	0
nad3	8	904	215	0.192136	0	188	526	0.736695	0	233	949	0.802876	0	89	221	0.712903	0	1809	5871	0.764453	0	325	918	0.738536	0	80	222	0.735099	0	143	341	0.704545	0	205	682	0.768884	0	227	1027	0.818979	0	60	314	0.839572	0	117	642	0.84585	0
nad3	26	884	827	0.483343	0	59	1105	0.949313	0	1130	725	0.390836	0	342	213	0.383784	0	1477	9269	0.862554	0	262	1676	0.864809	0	86	478	0.847518	0	496	293	0.371356	0	218	1119	0.836948	0	233	1810	0.885952	0	55	588	0.914463	0	103	921	0.899414	0
nad3	64	3823	245	0.0602262	0	887	2279	0.719836	0	913	3760	0.804622	0	661	2655	0.800663	0	5277	17326	0.766535	0	1194	3906	0.765882	0	548	2841	0.8383	0	676	1463	0.683964	0	1310	2973	0.69414	0	1072	4715	0.814757	0	553	2687	0.829321	0	591	1768	0.74947	0
nad3	83	3152	2671	0.458698	0	834	3697	0.815935	0	978	5580	0.850869	0	1307	6119	0.823997	0	5645	25629	0.819499	0	1316	5956	0.819032	0	965	5791	0.857164	0	855	2353	0.733479	0	1542	5588	0.783731	0	1011	7675	0.883606	0	533	6503	0.924247	0	493	3290	0.86968	0
nad3	105	5868	177	0.0292804	0	3741	1165	0.237464	0	6724	51	0.00752768	6.5661e-24	13357	46	0.00343207	3.8577e-14	29426	182	0.00614699	9.188e-58	7688	58	0.00748774	4.7612e-26	10345	28	0.00269932	3.1084e-06	3797	30	0.00783904	1.26e-14	7487	48	0.00637027	1.8456e-16	10108	69	0.00677999	4.6565e-28	12191	33	0.00269961	9999	3775	40	0.0104849	6.4206e-23
nad3	149	3510	3006	0.461326	0	990	4377	0.815539	0	1170	5902	0.834559	0	3365	17454	0.838369	0	6667	23349	0.777885	0	1883	6371	0.771868	0	2598	11536	0.816188	0	1210	3256	0.729064	0	1697	5825	0.774395	0	2261	9262	0.803784	0	2051	16897	0.891756	0	732	3398	0.82276	0
nad3	211	7939	1157	0.127199	0	1491	5908	0.798486	0	1338	8080	0.857932	0	1711	14689	0.895671	0	6340	21935	0.775774	0	2277	8014	0.778739	0	1851	10042	0.844362	0	1236	4334	0.778097	0	1042	4840	0.822849	0	2361	12281	0.838752	0	1481	13306	0.899844	0	470	3338	0.876576	0
nad3	212	8047	1141	0.124184	0	1468	5988	0.803112	0	1304	8150	0.862069	0	1645	14470	0.897921	0	6228	21836	0.778079	0	2276	8039	0.77935	0	1792	9965	0.84758	0	1222	4355	0.780886	0	1022	4773	0.823641	0	2377	12353	0.838629	0	1430	13096	0.901556	0	468	3279	0.8751	0
nad3	250	7136	3224	0.311197	0	1237	7903	0.864661	0	1288	10087	0.886769	0	870	9726	0.917894	0	5339	26425	0.831917	0	2171	9972	0.821214	0	1017	8094	0.888377	0	1195	5344	0.81725	0	938	6197	0.868535	0	1656	15670	0.904421	0	600	8829	0.936367	0	368	4278	0.920792	0
nad3	254	9879	590	0.0563569	0	4785	4527	0.486147	0	1531	10120	0.868595	0	986	8747	0.898695	0	5627	26566	0.82521	0	2274	10251	0.818443	0	1080	7513	0.874316	0	1296	5390	0.806162	0	829	6455	0.886189	0	1726	16099	0.90317	0	590	8173	0.932671	0	403	4374	0.915637	0
nad3	347	11805	3562	0.231795	0	2796	11145	0.79944	0	1996	15499	0.88591	0	3537	47992	0.931359	0	2602	14938	0.851653	0	3059	16465	0.843321	0	2522	30669	0.924016	0	2480	10173	0.803999	0	883	3943	0.817033	0	3136	23977	0.884336	0	4707	77344	0.942633	0	525	2869	0.845315	0
nad3	352	10380	6639	0.390093	0	1961	13452	0.87277	0	2347	16805	0.877454	0	4480	46987	0.912954	0	2830	13221	0.823687	0	3676	17649	0.82762	0	3531	29596	0.89341	0	2283	11760	0.837428	0	751	3776	0.834106	0	3036	26708	0.897929	0	4321	77667	0.947297	0	485	2672	0.846373	0
nad4	29	855	2949	0.775237	0	37	3691	0.990075	0	25	6558	0.996202	0	116	23897	0.995169	0	16	4947	0.996776	0	10	3292	0.996972	0	152	15180	0.990086	0	35	7143	0.995124	0	24	2660	0.991058	0	32	9205	0.996536	0	25	15982	0.998438	0	4	1764	0.997738	0
nad4	74	3742	2209	0.371198	0	12	5509	0.997826	0	20	9518	0.997903	0	46	25030	0.998166	0	24	7516	0.996817	0	14	4871	0.997134	0	48	16230	0.997051	0	37	9817	0.996245	0	13	3753	0.996548	0	31	10977	0.997184	0	41	16919	0.997583	0	9	2482	0.996387	0
nad4	84	5112	927	0.153502	0	2334	3223	0.579989	0	5199	4426	0.459844	0	13218	11881	0.473365	0	3940	3672	0.482396	0	2560	2392	0.483037	0	8821	7438	0.45747	0	5111	4807	0.484674	0	2264	1534	0.403897	0	6637	4371	0.397075	0	10778	6138	0.362852	0	1484	1036	0.411111	0
nad4	95	6071	17	0.00279238	0.016365	5539	39	0.00699175	2.6747e-14	8883	780	0.0807203	0	22567	2108	0.0854306	0	6991	626	0.0821846	0	4550	438	0.0878107	0	14688	1364	0.0849738	0	8924	1007	0.1014	0	3438	346	0.0914376	0	10235	764	0.0694609	0	15674	769	0.0467676	0	2359	155	0.0616547	0
nad4	107	35	3557	0.990256	0	6	3397	0.998237	0	11	5708	0.998077	0	6	6265	0.999043	0	16	5413	0.997053	0	6	2714	0.997794	0	9	5562	0.998384	0	10	5286	0.998112	0	7	3024	0.997691	0	7	2965	0.997645	0	9	4649	0.998068	0	7	2006	0.996523	0
nad4	124	78	3026	0.974871	0	5	2563	0.998053	0	17	4336	0.996095	0	15	4825	0.996901	0	12	4343	0.997245	0	11	2329	0.995299	0	11	4288	0.997441	0	19	3877	0.995123	0	9	1866	0.9952	0	14	2978	0.995321	0	4	2786	0.998566	0	6	1205	0.995045	0
nad4	158	302	1674	0.847166	0	9	1683	0.994681	0	164	2777	0.944237	0	815	8941	0.916462	0	19	3829	0.995062	0	10	1682	0.99409	0	31	7213	0.995721	0	428	2298	0.842993	0	11	1947	0.994382	0	15	2761	0.994597	0	16	5125	0.996888	0	8	1140	0.993031	0
nad4	164	379	1541	0.802604	0	14	1677	0.991721	0	136	2773	0.953249	0	683	9910	0.935523	0	73	3651	0.980397	0	41	1644	0.975668	0	152	7581	0.980344	0	191	2631	0.932318	0	50	1939	0.974862	0	59	2709	0.978685	0	124	5396	0.977536	0	26	1140	0.977702	0
nad4	166	201	1702	0.894377	0	23	1647	0.986228	0	35	2858	0.987902	0	282	10510	0.97387	0	32	3622	0.991242	0	19	1657	0.988663	0	70	7749	0.991047	0	112	2678	0.959857	0	41	1924	0.979135	0	10	2706	0.996318	0	16	5604	0.997153	0	4	1138	0.996497	0
nad4	197	35	2300	0.985011	0	5	2140	0.997669	0	8	3750	0.997871	0	21	15207	0.998621	0	5	4485	0.998886	0	4	2021	0.998025	0	21	9889	0.997881	0	8	3699	0.997842	0	0	2452	1	0	4	3511	0.998862	0	12	8158	0.998531	0	3	1422	0.997895	0
nad4	240	2442	9	0.00367197	0.024187	2260	28	0.0122378	3.6759e-18	3724	50	0.0132485	4.8648e-33	12933	140	0.0107091	3.4524e-86	3723	116	0.0302162	0	2096	69	0.0318707	8.3478e-68	7014	217	0.0300097	0	3639	67	0.0180788	9.8081e-54	2162	116	0.0509219	0	3113	167	0.0509146	0	7369	368	0.0475637	0	1178	61	0.0492333	1.4497e-69
nad4	261	2613	9	0.00343249	0.0070159	2487	15	0.0059952	4.6415e-06	4046	36	0.00881921	2.171e-19	11665	70	0.00596506	2.2777e-27	3530	271	0.071297	0	2133	162	0.0705882	0	6019	441	0.0682663	0	4054	35	0.00855955	6.2038e-19	2012	408	0.168595	0	3168	325	0.0930432	0	6573	859	0.115581	0	1134	151	0.11751	0
nad4	279	2768	25	0.00895095	3.0035e-13	2553	62	0.0237094	6.0098e-54	4142	91	0.0214978	2.4053e-76	10050	204	0.0198947	0	3593	79	0.0215142	2.2543e-59	2417	47	0.0190747	1.7301e-37	5707	107	0.0184039	0	4204	200	0.0454133	0	2343	126	0.0510328	0	3528	127	0.0347469	0	6693	137	0.0200586	0	1320	37	0.027266	7.9901e-35
nad4	303	2755	39	0.0139585	7.1061e-26	2549	86	0.0326376	1.1494e-84	4063	80	0.0193097	8.6754e-62	8412	177	0.0206078	0	3285	98	0.0289684	1.7179e-85	2485	65	0.0254902	3.4635e-57	4907	133	0.0263889	0	3999	276	0.0645614	0	2029	290	0.125054	0	3559	132	0.0357627	0	5757	229	0.0382559	0	1230	52	0.0405616	2.0807e-53
nad4	317	354	2399	0.871413	0	35	2616	0.986797	0	22	4183	0.994768	0	18	7696	0.997667	0	15	3389	0.995593	0	8	2555	0.996879	0	4	4679	0.999146	0	15	4303	0.996526	0	7	2218	0.996854	0	10	3704	0.997307	0	4	5515	0.999275	0	4	1289	0.996906	0
nad4	329	2458	10	0.00405186	0.0032577	2282	79	0.0334604	2.3556e-78	3804	88	0.0226105	8.8486e-74	7337	159	0.0212113	0	3232	86	0.0259192	9.9912e-72	2249	76	0.0326882	9.7878e-76	4512	131	0.0282145	0	3941	84	0.0208696	5.4782e-68	1973	79	0.038499	1.0876e-78	3388	96	0.0275545	2.1966e-85	5420	124	0.0223665	0	1191	40	0.0324939	6.1483e-38
nad4	362	29	1798	0.984127	0	6	1702	0.996487	0	105	2685	0.962366	0	298	5351	0.947247	0	7	2516	0.997226	0	11	1785	0.993875	0	2	3632	0.99945	0	114	2661	0.958919	0	3	1411	0.997878	0	7	2561	0.997274	0	12	4283	0.997206	0	3	873	0.996575	0
nad4	376	16	1591	0.990044	0	8	1563	0.994908	0	6	2557	0.997659	0	12	4904	0.997559	0	9	2396	0.996258	0	4	1620	0.997537	0	9	3312	0.99729	0	8	2514	0.996828	0	5	1319	0.996224	0	6	2422	0.997529	0	12	3802	0.996854	0	1	809	0.998765	0
nad4	385	1446	82	0.0536649	0	1394	123	0.0810811	0	2433	127	0.0496094	0	4439	183	0.0395932	0	2223	152	0.064	0	1471	95	0.0606641	0	3011	161	0.0507566	0	2364	233	0.0897189	0	1170	181	0.133975	0	2292	189	0.076179	0	3273	270	0.0762066	0	735	74	0.091471	0
nad4	403	614	834	0.575967	0	4	1484	0.997312	0	17	2494	0.99323	0	12	4422	0.997294	0	16	2261	0.992973	0	8	1446	0.994498	0	11	3303	0.996681	0	11	2524	0.995661	0	4	1407	0.997165	0	9	2405	0.996272	0	12	3459	0.996543	0	6	821	0.992745	0
nad4	418	1442	21	0.0143541	9.6979e-15	1444	61	0.0405316	4.0236e-67	2342	112	0.0456398	0	3999	160	0.0384708	0	2094	106	0.0481818	0	1422	67	0.0449966	1.4186e-76	3063	151	0.046982	0	2401	184	0.0711799	0	1274	91	0.0666667	0	2254	133	0.0557185	0	3048	183	0.0566388	0	770	39	0.0482077	4.1421e-44
nad4	436	9	1354	0.993397	0	6	1465	0.995921	0	8	2325	0.996571	0	11	3650	0.996995	0	7	1983	0.996482	0	6	1386	0.99569	0	4	2941	0.998642	0	15	2591	0.994244	0	2	1304	0.998469	0	10	2262	0.995599	0	10	2977	0.996652	0	2	813	0.997546	0
nad4	437	68	1288	0.949853	0	21	1443	0.985656	0	7	2314	0.996984	0	21	3632	0.994251	0	8	1951	0.995916	0	8	1387	0.994265	0	15	2934	0.994914	0	16	2582	0.993841	0	4	1294	0.996918	0	14	2258	0.993838	0	6	2980	0.997991	0	3	810	0.99631	0
nad4	449	88	1356	0.939058	0	11	1520	0.992815	0	10	2447	0.99593	0	4	3719	0.998926	0	6	2007	0.997019	0	1	1450	0.999311	0	11	3057	0.996415	0	6	2723	0.997801	0	3	1340	0.997766	0	6	2352	0.997455	0	4	3012	0.998674	0	2	905	0.997795	0
nad4	608	32	1289	0.975776	0	4	1474	0.997294	0	26	2200	0.98832	0	17	3724	0.995456	0	7	2020	0.996547	0	7	1332	0.994772	0	14	3023	0.99539	0	6	2197	0.997276	0	2	1414	0.998588	0	9	2000	0.99552	0	4	2928	0.998636	0	1	1041	0.99904	0
nad4	636	1217	42	0.0333598	4.5625e-44	1119	248	0.181419	0	1597	470	0.227383	0	2460	1015	0.292086	0	1425	372	0.207012	0	1027	219	0.175762	0	2199	607	0.216322	0	1560	375	0.193798	0	1087	145	0.117695	0	1481	291	0.164221	0	2358	270	0.10274	0	665	132	0.165621	0
nad4	659	928	397	0.299623	0	5	1347	0.996302	0	5	2087	0.99761	0	15	3268	0.995431	0	3	1802	0.998338	0	3	1286	0.997673	0	3	2680	0.998882	0	7	1870	0.996271	0	2	1139	0.998247	0	7	1796	0.996118	0	3	2490	0.998797	0	2	757	0.997365	0
nad4	666	1278	2	0.0015625	0.82172	1290	8	0.00616333	0.00071706	1984	31	0.0153846	5.4424e-23	3218	38	0.0116708	2.2412e-24	1683	77	0.04375	5.7884e-82	1200	42	0.0338164	6.2072e-44	2456	115	0.0447297	0	1760	30	0.0167598	5.6961e-23	1037	69	0.062387	1.1132e-84	1669	64	0.0369302	1.7832e-68	2309	124	0.0509659	0	701	33	0.0449591	1.6743e-37
nad4	747	1184	9	0.00754401	2.7803e-05	1197	31	0.0252443	1.6343e-28	1822	109	0.0564474	0	3021	212	0.0655738	0	1610	65	0.038806	1.1848e-65	1192	53	0.0425703	1.2293e-59	2309	85	0.0355054	0	1604	63	0.0377924	1.8534e-68	1070	29	0.0263876	1.6078e-25	1637	51	0.0302133	2.1719e-50	2154	104	0.0460585	0	773	23	0.0288945	2.0463e-21
nad4	753	1162	13	0.0110638	1.098e-08	1101	108	0.08933	0	1922	47	0.02387	1.332e-43	3140	86	0.0266584	3.5972e-87	1570	58	0.0356265	1.2773e-56	1190	46	0.0372168	1.8872e-49	2298	72	0.0303797	8.3922e-77	1548	135	0.0802139	0	971	90	0.0848256	0	1581	91	0.0544258	0	2140	67	0.030358	3.3561e-68	755	31	0.0394402	2.4159e-32
nad4	766	1101	63	0.0541237	2.6657e-76	1280	53	0.0397599	1.7987e-56	1904	114	0.0564916	0	3274	20	0.00607165	7.0388e-09	1594	19	0.0117793	1.4515e-10	1162	75	0.0606306	0	2357	8	0.00338266	0.012289	1632	118	0.0674286	0	1065	11	0.010223	9.2928e-06	1577	113	0.0668639	0	2195	15	0.00678733	1.527e-07	760	12	0.015544	7.1036e-09
nad4	767	8	1155	0.993121	0	2	1335	0.998504	0	5	2022	0.997533	0	10	3284	0.996964	0	5	1610	0.996904	0	5	1242	0.99599	0	5	2364	0.997889	0	4	1754	0.997725	0	9	1065	0.99162	0	1	1695	0.99941	0	5	2210	0.997743	0	2	772	0.997416	0
nad4	784	516	635	0.551694	0	12	1300	0.990854	0	11	1999	0.994527	0	6	3485	0.998281	0	6	1649	0.996375	0	9	1229	0.99273	0	3	2379	0.998741	0	9	1773	0.994949	0	0	1136	1	0	6	1620	0.99631	0	5	2298	0.997829	0	2	804	0.997519	0
nad4	836	1544	267	0.147432	0	372	1596	0.810976	0	52	2982	0.982861	0	58	3819	0.98504	0	43	2050	0.979455	0	38	1816	0.979504	0	31	2450	0.987505	0	113	2623	0.958699	0	114	1371	0.923232	0	41	2485	0.983769	0	40	2341	0.9832	0	21	1130	0.981755	0
nad4	896	1834	865	0.320489	0	21	2817	0.9926	0	26	4333	0.994035	0	20	4030	0.995062	0	2	2814	0.99929	0	4	2716	0.998529	0	1	2528	0.999605	0	14	3471	0.995983	0	7	1950	0.996423	0	5	3408	0.998535	0	2	2508	0.999203	0	5	1455	0.996575	0
nad4	977	585	2188	0.789037	0	19	2666	0.992924	0	18	4209	0.995742	0	4	3809	0.998951	0	15	2919	0.994888	0	3	2626	0.998859	0	3	2514	0.998808	0	11	3444	0.996816	0	7	2009	0.996528	0	14	3362	0.995853	0	7	2295	0.996959	0	3	1286	0.997673	0
nad4	1010	1165	1598	0.578357	0	6	2577	0.997677	0	11	4084	0.997314	0	7	3812	0.998167	0	7	3120	0.997761	0	6	2640	0.997732	0	2	2520	0.999207	0	11	3344	0.996721	0	1	2045	0.999511	0	6	3267	0.998167	0	5	2302	0.997833	0	5	1415	0.996479	0
nad4	1033	6	2527	0.997631	0	8	2388	0.996661	0	10	3737	0.997331	0	6	3727	0.998393	0	6	3211	0.998135	0	9	2415	0.996287	0	6	2536	0.99764	0	9	3101	0.997106	0	4	2100	0.998099	0	7	3044	0.997706	0	4	2409	0.998342	0	2	1533	0.998697	0
nad4	1101	325	1744	0.842919	0	108	1763	0.942277	0	32	2943	0.989244	0	60	3509	0.983189	0	43	3200	0.986741	0	21	1855	0.988806	0	37	2448	0.985111	0	67	2318	0.971908	0	134	2208	0.942784	0	101	2323	0.958333	0	49	2368	0.979727	0	44	1581	0.972923	0
nad4	1129	9	1813	0.99506	0	6	1538	0.996114	0	11	2427	0.995488	0	8	3366	0.997629	0	6	2995	0.998001	0	4	1581	0.997476	0	5	2280	0.997812	0	7	1942	0.996408	0	4	2238	0.998216	0	2	1998	0.999	0	4	2348	0.998299	0	7	1368	0.994909	0
nad4	1131	1764	47	0.0259525	5.8586e-43	1324	217	0.140818	0	1811	610	0.251962	0	2408	973	0.287785	0	2264	712	0.239247	0	1196	391	0.246377	0	1690	598	0.261364	0	1155	778	0.402483	0	1542	707	0.314362	0	1502	491	0.246362	0	1896	464	0.19661	0	1101	292	0.20962	0
nad4	1148	1083	615	0.362191	0	7	1532	0.995452	0	24	2350	0.98989	0	10	3237	0.99692	0	21	4110	0.994916	0	3	1553	0.998072	0	5	2286	0.997818	0	8	1894	0.995794	0	16	2433	0.993467	0	6	1955	0.99694	0	6	2367	0.997472	0	34	1719	0.980605	0
nad4	1172	3	1576	0.9981	0	2	1560	0.99872	0	7	2389	0.997078	0	3	3545	0.999154	0	5	4828	0.998965	0	3	1511	0.998018	0	1	2551	0.999608	0	8	1918	0.995846	0	5	2581	0.998067	0	9	1997	0.995513	0	6	2722	0.997801	0	4	1769	0.997744	0
nad4	1194	1458	68	0.0445609	1.7652e-77	1106	457	0.292386	0	2211	89	0.0386957	0	3570	107	0.0290998	0	3570	1308	0.268143	0	1031	447	0.302436	0	2021	656	0.24505	0	1843	56	0.0294892	9.2721e-55	2062	481	0.189147	0	1457	433	0.229101	0	2246	601	0.211099	0	1305	355	0.213855	0
nad4	1206	1473	18	0.0120724	1.8286e-11	1502	43	0.0278317	8.5717e-41	1962	335	0.145842	0	3077	719	0.18941	0	4093	771	0.158512	0	1223	221	0.153047	0	2274	499	0.17995	0	1193	675	0.361349	0	1563	959	0.380254	0	1535	377	0.197176	0	2439	527	0.17768	0	1316	301	0.186147	0
nad4	1355	20	715	0.972789	0	4	640	0.993789	0	4	1094	0.996357	0	5	1508	0.996695	0	8	3618	0.997794	0	2	650	0.996933	0	2	1752	0.99886	0	2	606	0.996711	0	3	2114	0.998583	0	1	599	0.998333	0	1	1006	0.999007	0	3	1086	0.997245	0
nad4	1373	13	567	0.977586	0	0	491	1	0	5	844	0.994111	0	2	1080	0.998152	0	11	3562	0.996921	0	5	502	0.990138	0	3	1338	0.997763	0	1	417	0.997608	0	3	2041	0.998532	0	1	394	0.997468	0	2	734	0.997283	0	1	973	0.998973	0
nad4	1374	561	17	0.0294118	6.6142e-18	477	21	0.0421687	1.3877e-24	796	55	0.0646298	5.7439e-72	967	87	0.0825427	0	3252	355	0.0984197	0	474	40	0.077821	5.8392e-56	1187	128	0.0973384	0	381	40	0.0950119	3.1255e-60	2396	357	0.129677	0	376	27	0.0669975	7.9401e-36	658	68	0.0936639	0	981	74	0.0701422	0
nad4	1401	681	7	0.0101744	9.5057e-05	647	28	0.0414815	1.0336e-31	642	392	0.37911	0	3237	2232	0.408118	0	1679	1226	0.422031	0	313	272	0.464957	0	2938	1983	0.402967	0	473	246	0.342142	0	2086	698	0.250718	0	424	228	0.349693	0	3189	1201	0.273576	0	609	275	0.311086	0
nad4	1405	14	650	0.978916	0	0	655	1	0	6	1001	0.994042	0	26	5399	0.995207	0	15	2776	0.994626	0	0	570	1	0	11	4854	0.997739	0	1	709	0.998592	0	7	2704	0.997418	0	2	635	0.99686	0	14	4354	0.996795	0	1	861	0.99884	0
nad4	1417	2	628	0.996825	0	3	612	0.995122	0	7	935	0.992569	0	71	5236	0.986621	0	31	2484	0.987674	0	6	534	0.988889	0	93	4624	0.980284	0	9	682	0.986975	0	83	2403	0.966613	0	4	602	0.993399	0	35	4272	0.991874	0	5	790	0.993711	0
nad4	1433	418	166	0.284247	0	18	551	0.968366	0	2	840	0.997625	0	9	5205	0.998274	0	6	2039	0.997066	0	1	501	0.998008	0	10	4553	0.997808	0	0	644	1	0	7	2200	0.996828	0	3	575	0.99481	0	8	4230	0.998112	0	2	678	0.997059	0
nad4L	41	7321	669	0.0837297	0	149	3983	0.96394	0	436	5068	0.920785	0	5850	51135	0.897341	0	303	7077	0.958943	0	84	2925	0.972084	0	810	26590	0.970438	0	840	11592	0.932432	0	404	23667	0.983216	0	170	10763	0.984451	0	1669	82902	0.980265	0	161	7660	0.979414	0
nad4L	55	6401	1153	0.152634	0	212	3726	0.946166	0	264	5017	0.950009	0	2861	54523	0.950143	0	408	8142	0.952281	0	137	2626	0.950416	0	918	26852	0.966943	0	454	10836	0.959787	0	598	27851	0.97898	0	296	10319	0.972115	0	1813	83265	0.97869	0	204	9170	0.978238	0
nad4L	86	8210	1489	0.153521	0	310	4643	0.937412	0	164	6596	0.97574	0	1629	56045	0.971755	0	401	10538	0.963342	0	91	3462	0.974388	0	691	27332	0.975342	0	248	12980	0.981252	0	448	30339	0.985448	0	175	12367	0.986047	0	1460	83868	0.98289	0	177	9967	0.982551	0
nad4L	95	8483	1502	0.150426	0	273	4757	0.945726	0	214	6745	0.969248	0	2032	55683	0.964793	0	495	10857	0.956395	0	122	3491	0.966233	0	836	27246	0.97023	0	331	13167	0.975478	0	588	30571	0.981129	0	223	12437	0.982385	0	1730	83522	0.979707	0	198	10048	0.980675	0
nad4L	100	4706	5379	0.533366	0	312	4756	0.938437	0	464	6553	0.933875	0	3679	53881	0.936084	0	911	10865	0.922639	0	225	3403	0.937982	0	1420	26637	0.949389	0	550	13063	0.959597	0	1287	30142	0.959051	0	556	12143	0.956217	0	3859	81107	0.954582	0	606	9750	0.941483	0
nad4L	110	5737	4495	0.439308	0	80	5143	0.984683	0	6704	460	0.0642099	0	53144	3153	0.0560065	0	1255	11515	0.901723	0	315	3400	0.915209	0	3940	23814	0.858038	0	12507	1189	0.0868137	0	4158	27971	0.870584	0	499	12303	0.961022	0	2580	81159	0.96919	0	360	10293	0.966207	0
nad4L	131	1538	1595	0.509097	0	98	1606	0.942488	0	1115	1361	0.549677	0	905	867	0.489278	0	604	7183	0.922435	0	70	1039	0.93688	0	121	1326	0.916379	0	935	1606	0.632035	0	581	10430	0.947235	0	85	2792	0.970455	0	55	1865	0.971354	0	112	3720	0.970772	0
nad4L	158	1025	2146	0.676758	0	14	1760	0.992108	0	41	2393	0.983155	0	34	2032	0.983543	0	153	7496	0.979997	0	30	1135	0.974249	0	26	1666	0.984634	0	23	2093	0.98913	0	147	11854	0.987751	0	33	2704	0.987943	0	42	2206	0.981317	0	62	3729	0.983645	0
nad4L	188	636	2350	0.787006	0	96	1713	0.946932	0	86	2428	0.965792	0	116	2681	0.958527	0	296	7341	0.961241	0	53	1131	0.955236	0	74	2189	0.9673	0	78	2163	0.965194	0	615	14953	0.960496	0	86	3088	0.972905	0	107	3620	0.971291	0	123	4979	0.975892	0
nad4L	197	2871	8667	0.75117	0	396	6394	0.941679	0	473	8799	0.948986	0	3224	52677	0.942327	0	1769	18649	0.913361	0	244	4488	0.948436	0	1293	26711	0.953828	0	745	13509	0.947734	0	1137	21827	0.950488	0	507	14399	0.965987	0	2943	80702	0.964816	0	228	6850	0.967788	0
nad5	155	144	3649	0.962035	0	18	4427	0.995951	0	195	19910	0.990301	0	671	33869	0.980573	0	236	16970	0.986284	0	350	21181	0.983744	0	285	15111	0.981489	0	404	19724	0.979928	0	157	12915	0.98799	0	477	23853	0.980395	0	213	27180	0.992224	0	40	4244	0.990663	0
nad5	242	776	388	0.333333	0	129	1404	0.915851	0	35	6048	0.994246	0	66	13583	0.995164	0	96	13162	0.992759	0	43	6228	0.993143	0	42	5553	0.992493	0	132	4297	0.970196	0	130	5146	0.97536	0	98	3037	0.96874	0	55	7731	0.992936	0	15	1670	0.991098	0
nad5	272	234	997	0.809911	0	8	1596	0.995012	0	153	6134	0.975664	0	399	18157	0.978498	0	355	13137	0.973688	0	156	6371	0.976099	0	213	6505	0.968294	0	118	4681	0.975412	0	149	5176	0.972019	0	66	3440	0.981175	0	115	10874	0.989535	0	31	1846	0.983484	0
nad5	358	139	1150	0.892164	0	0	1697	1	0	9	6301	0.998574	0	12	13115	0.999086	0	20	10681	0.998131	0	6	6628	0.999096	0	4	4693	0.999148	0	16	5371	0.99703	0	6	5131	0.998832	0	7	3728	0.998126	0	5	8914	0.999439	0	1	2819	0.999645	0
nad5	374	1072	178	0.1424	0	153	1519	0.908493	0	631	5625	0.899137	0	1435	10560	0.880367	0	27	10344	0.997397	0	26	6485	0.996007	0	11	4308	0.997453	0	946	4420	0.823705	0	8	5179	0.998458	0	17	3664	0.995382	0	18	8228	0.997817	0	14	2778	0.994986	0
nad5	398	457	805	0.637876	0	75	1586	0.954846	0	23	6160	0.99628	0	27	11217	0.997599	0	25	9877	0.997475	0	22	6359	0.996552	0	8	4103	0.998054	0	30	5122	0.994177	0	17	4862	0.996516	0	17	3716	0.995446	0	19	7858	0.997588	0	6	2480	0.997586	0
nad5	494	93	1150	0.925181	0	9	1642	0.994549	0	19	6229	0.996959	0	13	7015	0.99815	0	14	7896	0.99823	0	10	6399	0.99844	0	6	2855	0.997903	0	15	4555	0.996718	0	10	3653	0.99727	0	9	3922	0.997711	0	6	5121	0.99883	0	6	2117	0.997174	0
nad5	548	587	475	0.447269	0	25	1308	0.981245	0	25	5511	0.995484	0	14	5691	0.997546	0	16	5824	0.99726	0	9	5180	0.998266	0	4	2292	0.998258	0	10	3977	0.997492	0	5	2436	0.997952	0	2	3150	0.999365	0	8	3792	0.997895	0	5	1351	0.996313	0
nad5	553	4	1060	0.996241	0	5	1310	0.996198	0	27	5463	0.995082	0	16	5739	0.99722	0	21	5714	0.996338	0	21	5152	0.99594	0	5	2315	0.997845	0	19	3972	0.995239	0	6	2323	0.997424	0	10	3055	0.996737	0	9	3793	0.997633	0	5	1242	0.99599	0
nad5	598	9	1139	0.99216	0	10	1349	0.992642	0	20	5493	0.996372	0	13	5407	0.997601	0	20	5130	0.996117	0	17	4967	0.996589	0	6	2165	0.997236	0	14	4192	0.996671	0	9	2400	0.996264	0	4	2939	0.998641	0	10	3253	0.996935	0	4	1297	0.996925	0
nad5	608	903	181	0.166974	0	82	1163	0.934137	0	515	4476	0.896814	0	551	4641	0.893875	0	20	4592	0.995663	0	35	4342	0.992004	0	12	1943	0.993862	0	640	3173	0.832153	0	15	2217	0.99328	0	16	2610	0.993907	0	20	2876	0.993094	0	5	1155	0.99569	0
nad5	609	997	88	0.081106	0	421	824	0.661847	0	3291	1707	0.341537	0	3415	1755	0.339458	0	446	4143	0.902811	0	348	4022	0.920366	0	277	1674	0.858022	0	2217	1584	0.416732	0	113	2106	0.949076	0	58	2561	0.977854	0	132	2760	0.954357	0	57	1108	0.951073	0
nad5	629	9	1093	0.991833	0	4	1292	0.996914	0	7	5261	0.998671	0	9	5195	0.998271	0	4	5296	0.999245	0	9	4830	0.99814	0	2	2087	0.999043	0	9	4002	0.997756	0	8	2536	0.996855	0	7	2791	0.997498	0	3	3079	0.999027	0	2	1435	0.998608	0
nad5	676	104	756	0.87907	0	9	1054	0.991533	0	14	4506	0.996903	0	7	4870	0.998565	0	17	5105	0.996681	0	12	4236	0.997175	0	2	1947	0.998974	0	8	3428	0.997672	0	9	2349	0.996183	0	3	1972	0.998481	0	7	2752	0.997463	0	1	1670	0.999402	0
nad5	713	21	860	0.976163	0	5	1118	0.995548	0	16	4862	0.99672	0	18	5559	0.996772	0	13	5935	0.997814	0	15	4800	0.996885	0	6	2400	0.997506	0	9	3352	0.997322	0	11	2541	0.99569	0	6	1849	0.996765	0	7	3142	0.997777	0	10	1726	0.99424	0
nad5	725	87	834	0.905537	0	9	1164	0.992327	0	11	5007	0.997808	0	11	5580	0.998033	0	21	5756	0.996365	0	12	4851	0.997532	0	1	2393	0.999582	0	4	3380	0.998818	0	6	2366	0.99747	0	6	1784	0.996648	0	6	3045	0.998033	0	2	1509	0.998676	0
nad5	764	52	978	0.949515	0	1	1306	0.999235	0	17	5239	0.996766	0	10	5493	0.998183	0	17	5966	0.997159	0	8	5213	0.998468	0	7	2391	0.997081	0	4	3387	0.99882	0	6	2082	0.997126	0	4	1758	0.99773	0	9	3073	0.99708	0	0	1050	1	0
nad5	801	1014	21	0.0202899	1.8479e-17	1137	134	0.105429	0	1929	3177	0.622209	0	1799	3523	0.661969	0	2155	3557	0.622724	0	1919	3149	0.62135	0	812	1583	0.66096	0	1884	1505	0.444084	0	790	1046	0.569717	0	801	933	0.538062	0	1630	1389	0.460086	0	517	429	0.453488	0
nad5	835	6	1052	0.994329	0	7	1405	0.995042	0	28	5428	0.994868	0	31	5452	0.994346	0	24	6109	0.996087	0	20	5381	0.996297	0	10	2477	0.995979	0	9	3593	0.997501	0	5	1967	0.997465	0	4	1863	0.997858	0	12	3089	0.99613	0	3	1076	0.99722	0
nad5	863	25	1030	0.976303	0	6	1422	0.995798	0	24	5516	0.995668	0	11	5646	0.998056	0	18	5902	0.996959	0	14	5441	0.997434	0	6	2525	0.997629	0	19	3719	0.994917	0	12	2010	0.994065	0	14	1883	0.99262	0	4	3152	0.998733	0	7	990	0.992979	0
nad5	875	24	1074	0.978142	0	6	1429	0.995819	0	17	5672	0.997012	0	23	5856	0.996088	0	17	5949	0.997151	0	20	5564	0.996418	0	7	2617	0.997332	0	14	3872	0.996397	0	6	2027	0.997049	0	8	1899	0.995805	0	12	3204	0.996269	0	5	971	0.994877	0
nad5	1275	6	1025	0.99418	0	6	1269	0.995294	0	15	5297	0.997176	0	10	5775	0.998271	0	12	5614	0.997867	0	20	5574	0.996425	0	5	2472	0.997981	0	15	3682	0.995943	0	4	1816	0.997802	0	8	1675	0.995247	0	7	3059	0.997717	0	4	816	0.995122	0
nad5	1287	972	19	0.0191726	1.008e-16	1084	144	0.117264	0	4816	193	0.0385306	0	5374	258	0.0458097	0	5173	299	0.0546418	0	5032	276	0.051997	0	2277	139	0.0575331	0	3308	219	0.0620924	0	1614	138	0.0787671	0	1520	64	0.040404	1.589e-69	2919	79	0.0263509	1.4197e-78	732	39	0.0505837	1.4775e-45
nad5	1318	979	9	0.00910931	5.3859e-06	1274	46	0.0348485	6.7082e-48	4844	104	0.0210186	1.2112e-86	5255	144	0.0266716	0	4831	469	0.0884906	0	4774	443	0.0849147	0	2186	184	0.0776371	0	3437	191	0.0526461	0	1369	357	0.206837	0	1402	160	0.102433	0	2639	311	0.105424	0	666	78	0.104839	0
nad5	1490	42	1103	0.963319	0	3	1382	0.997834	0	26	5382	0.995192	0	8	6004	0.998669	0	21	5640	0.99629	0	14	5643	0.997525	0	6	2580	0.99768	0	11	3566	0.996925	0	6	2266	0.997359	0	7	1699	0.995897	0	5	3184	0.998432	0	6	1071	0.994429	0
nad5	1494	1130	0	0	9999	1408	8	0.00564972	0.00057676	5083	282	0.0525629	0	5692	317	0.0527542	0	5421	291	0.0509454	0	5425	249	0.0438844	0	2491	127	0.0485103	0	3344	252	0.0700779	0	2396	111	0.044276	0	1635	83	0.048312	0	3065	110	0.0346457	0	1032	50	0.0462107	1.0654e-56
nad5	1550	2	1083	0.998157	0	2	1413	0.998587	0	17	5080	0.996665	0	10	6284	0.998411	0	12	5927	0.997979	0	13	5422	0.997608	0	3	2727	0.998901	0	10	3407	0.997073	0	10	3618	0.997244	0	1	1658	0.999397	0	5	3271	0.998474	0	2	1043	0.998086	0
nad5	1580	4	1076	0.996296	0	4	1417	0.997185	0	9	5466	0.998356	0	9	6513	0.99862	0	24	6479	0.996309	0	17	5741	0.997048	0	4	2830	0.998589	0	8	3852	0.997927	0	23	4080	0.994394	0	4	1780	0.997758	0	2	3511	0.999431	0	1	1142	0.999125	0
nad5	1610	200	897	0.817685	0	9	1352	0.993387	0	46	5195	0.991223	0	62	6530	0.990595	0	31	6980	0.995578	0	21	5537	0.996222	0	17	2598	0.993499	0	59	3586	0.983813	0	17	2841	0.994052	0	8	1651	0.995178	0	13	3547	0.996348	0	4	1035	0.99615	0
nad5	1665	919	142	0.133836	0	1051	270	0.204391	0	4274	1025	0.193433	0	5829	1603	0.215689	0	5705	1893	0.249145	0	4268	1291	0.232236	0	2033	765	0.27341	0	3125	515	0.141484	0	2392	502	0.173462	0	1401	308	0.180222	0	3494	547	0.135363	0	885	152	0.146577	0
nad5	1731	773	303	0.281599	0	1051	279	0.209774	0	4333	1172	0.212897	0	6829	2373	0.257879	0	7095	1949	0.215502	0	4658	1162	0.199656	0	2504	908	0.26612	0	2985	783	0.207803	0	2422	913	0.273763	0	1451	354	0.196122	0	4220	696	0.141579	0	1066	169	0.136842	0
nad5	1880	530	7	0.0130354	3.7481e-05	621	35	0.0533537	2.4768e-42	2445	139	0.0537926	0	2954	197	0.0625198	0	10112	569	0.0532722	0	2450	132	0.0511232	0	1582	111	0.0655641	0	1607	86	0.0507974	0	2910	155	0.050571	0	704	27	0.0369357	9.0619e-30	1716	40	0.022779	2.2458e-36	1004	20	0.0195312	7.3767e-17
nad5	1895	66	941	0.934459	0	11	1351	0.991924	0	61	5466	0.988963	0	214	15962	0.986771	0	69	12597	0.994552	0	37	5233	0.992979	0	59	6958	0.991592	0	79	3864	0.979964	0	42	3843	0.989189	0	7	1677	0.995843	0	36	9454	0.996207	0	5	1552	0.996789	0
nad5	1916	51	844	0.943017	0	1	1237	0.999192	0	1297	3606	0.735468	0	3969	11563	0.744463	0	10	10008	0.999002	0	6	4678	0.998719	0	6	6599	0.999092	0	1708	1912	0.528177	0	6	3036	0.998028	0	0	1516	1	0	13	9209	0.99859	0	1	1300	0.999231	0
nad5	1918	27	865	0.969731	0	3	1224	0.997555	0	8	4875	0.998362	0	24	15489	0.998453	0	20	9837	0.997971	0	9	4636	0.998062	0	10	6574	0.998481	0	8	3594	0.997779	0	15	2974	0.994982	0	6	1497	0.996008	0	6	9203	0.999348	0	3	1288	0.997676	0
nad5	1929	850	20	0.0229885	1.2368e-18	1091	111	0.0923461	0	4309	436	0.0918862	0	12305	3068	0.199571	0	8335	774	0.0849709	0	4188	356	0.0783451	0	5126	1358	0.209439	0	3308	226	0.0639502	0	2509	279	0.100072	0	1318	162	0.109459	0	8152	966	0.105944	0	1129	104	0.0843471	0
nad5	1933	847	10	0.0116686	7.9564e-07	1121	63	0.0532095	9.7896e-73	4562	119	0.0254219	0	14424	886	0.0578707	0	8491	262	0.0299326	0	4342	117	0.0262391	0	6068	381	0.0590789	0	3378	107	0.030703	0	2555	179	0.0654718	0	1396	64	0.0438356	6.7818e-63	8725	361	0.0397315	0	1169	36	0.0298755	3.7972e-32
nad5	1958	631	88	0.122392	0	142	889	0.86227	0	8	4076	0.998041	0	23	14887	0.998457	0	8	5624	0.99858	0	3	3814	0.999214	0	6	6216	0.999036	0	9	3021	0.99703	0	14	2037	0.993174	0	1	1257	0.999205	0	13	8807	0.998526	0	5	976	0.994903	0
nad5intron	141949	2069	1270	0.380353	0	571	1914	0.770221	0	202	3781	0.949284	0	2222	34675	0.939778	0	152	1970	0.928369	0	254	4411	0.945552	0	1617	23031	0.934396	0	120	2497	0.954146	0	30	708	0.95935	0	288	6835	0.959568	0	1259	32980	0.963229	0	15	259	0.945255	0
nad5intron	141966	3621	110	0.0294827	0	1744	917	0.344607	0	1987	2372	0.544162	0	17284	19683	0.532448	0	1544	1539	0.499189	0	2564	2470	0.490663	0	12977	11783	0.475889	0	1381	1377	0.499275	0	490	522	0.51581	0	4071	3602	0.469438	0	16420	17880	0.521283	0	221	164	0.425974	0
nad6 leader	-73	13108	1088	0.0766413	0	4378	3854	0.468173	0	2517	9983	0.79864	0	32044	118463	0.787093	0	3499	21735	0.861338	0	3140	18778	0.856739	0	25982	115677	0.816588	0	4426	22137	0.833377	0	550	3097	0.849191	0	6553	51683	0.887475	0	13343	174242	0.92887	0	221	1787	0.88994	0
nad6 leader	-1	5286	285	0.0511578	0	2561	859	0.25117	0	3373	2112	0.38505	0	6773	4364	0.391847	0	24999	21625	0.463817	0	5215	4206	0.446449	0	10435	6428	0.38119	0	5573	3376	0.377249	0	3902	3159	0.447387	0	13793	9435	0.406191	0	5878	3546	0.376273	0	2161	1228	0.362349	0
nad6	26	3571	27641	0.885589	0	273	17626	0.984748	0	149	21334	0.993064	0	491	80029	0.993902	0	556	53955	0.9898	0	269	45748	0.994154	0	506	73599	0.993172	0	321	56144	0.994315	0	89	8067	0.989088	0	285	100065	0.99716	0	184	90874	0.997979	0	13	3763	0.996557	0
nad6	53	32373	1060	0.0317052	0	2786	16272	0.853815	0	576	22100	0.974599	0	2088	84199	0.975802	0	1689	56478	0.970963	0	1192	47910	0.975724	0	1891	77833	0.976281	0	1202	56528	0.979179	0	180	8865	0.9801	0	1239	102208	0.988023	0	649	95326	0.993238	0	93	4115	0.977899	0
nad6	88	31041	5553	0.151746	0	318	20085	0.984414	0	243	23797	0.989892	0	728	85935	0.9916	0	843	61618	0.986504	0	511	51915	0.990253	0	833	77508	0.989367	0	499	58922	0.991602	0	123	11579	0.989489	0	512	107055	0.99524	0	402	95407	0.995804	0	70	5411	0.987229	0
nad6	89	32894	3586	0.0983004	0	589	19707	0.97098	0	608	23327	0.974598	0	2258	84231	0.973893	0	1605	60591	0.974194	0	985	51267	0.981149	0	2082	75992	0.973333	0	966	58241	0.983684	0	175	11503	0.985015	0	770	106413	0.992816	0	578	94968	0.993951	0	91	5378	0.983361	0
nad6	90	36403	129	0.00353115	1.2419e-18	17892	2452	0.120527	0	23136	815	0.0340278	0	83386	2476	0.028837	0	58987	2954	0.0476905	0	49679	2588	0.049515	0	74658	2903	0.0374286	0	54263	4973	0.0839523	0	10313	1381	0.118095	0	96826	10326	0.0963678	0	87781	6953	0.073395	0	5076	392	0.0716898	0
nad6	95	7901	28775	0.784573	0	823	19472	0.959448	0	285	23575	0.988055	0	951	83912	0.988794	0	931	60972	0.98496	0	598	51481	0.988517	0	1088	75835	0.985856	0	498	58472	0.991555	0	114	11822	0.990449	0	401	106385	0.996245	0	302	92951	0.996761	0	49	5504	0.991176	0
nad6	103	11966	2809	0.190118	0	225	7240	0.969859	0	220	9015	0.976178	0	513	22476	0.977685	0	1310	53560	0.976125	0	379	17811	0.979164	0	676	26044	0.974701	0	268	14100	0.981347	0	171	11738	0.985641	0	284	33931	0.9917	0	126	19527	0.993589	0	92	5331	0.983035	0
nad6	161	19878	1178	0.055946	0	447	10996	0.960937	0	925	13460	0.935697	0	13681	180209	0.929439	0	1762	85447	0.979796	0	563	28728	0.980779	0	3652	176158	0.97969	0	2131	29779	0.933218	0	247	20111	0.987867	0	596	65937	0.991042	0	1294	198432	0.993521	0	141	9436	0.985277	0
nad6	169	736	20420	0.965211	0	96	11548	0.991755	0	224	14409	0.984692	0	2297	197383	0.988497	0	1263	86529	0.985614	0	379	29359	0.987255	0	2899	182086	0.984328	0	385	31883	0.988069	0	215	19840	0.989279	0	357	66615	0.994669	0	572	199167	0.997136	0	57	9437	0.993996	0
nad6	191	11478	9702	0.458074	0	131	12206	0.989382	0	130	14971	0.991391	0	1602	197923	0.991971	0	832	89524	0.990792	0	281	30605	0.990902	0	2036	184859	0.989106	0	250	32258	0.99231	0	111	18904	0.994163	0	281	67307	0.995842	0	503	199122	0.99748	0	54	9095	0.994098	0
nad6	362	12406	17	0.00136843	9999	8319	451	0.0514253	0	9394	817	0.0800118	0	19172	1829	0.0870911	0	24218	2670	0.0993008	0	17559	1899	0.0975948	0	16261	1582	0.0886622	0	11719	754	0.0604506	0	3662	402	0.0989173	0	28297	1651	0.0551289	0	16955	808	0.0454878	0	1843	82	0.0425974	1.072e-88
nad6	446	1180	32667	0.965137	0	292	22666	0.987281	0	168	26305	0.993654	0	175	36706	0.995255	0	202	26245	0.992362	0	306	52158	0.994167	0	208	32697	0.993679	0	272	55456	0.995119	0	27	6838	0.996067	0	340	96827	0.996501	0	90	48927	0.998164	0	14	3135	0.995554	0
nad6	463	11626	20528	0.638428	0	401	21568	0.981747	0	1310	23892	0.94802	0	2322	34048	0.936156	0	720	22480	0.968966	0	1344	48480	0.973025	0	1320	30572	0.95861	0	2268	52025	0.958227	0	177	6193	0.972214	0	924	92004	0.990057	0	333	48895	0.993236	0	43	2873	0.985254	0
nad7 2intron	134282	39119	724	0.0181713	0	18621	4059	0.178968	0	26998	2909	0.0972682	0	109672	11826	0.0973349	0	10413	1388	0.117617	0	18289	2302	0.111796	0	72400	11609	0.138188	0	23663	4433	0.15778	0	2787	592	0.1752	0	54632	5866	0.0969619	0	98	7	0.0666667	4.267e-11	1667	98	0.0555241	0
nad7 2intron	134300	32466	6019	0.156399	0	1818	20343	0.917964	0	23606	5297	0.183268	0	105532	15261	0.12634	0	1461	8331	0.850797	0	2944	17155	0.853525	0	12156	71056	0.853915	0	20735	6669	0.243359	0	178	2394	0.930793	0	2188	56423	0.962669	0	23	83	0.783019	0	75	1271	0.944279	0
nad7 2intron	134309	35470	2052	0.0546879	0	4494	17227	0.793103	0	25992	2290	0.0809702	0	114365	6208	0.0514875	0	1374	7297	0.841541	0	3038	16732	0.846333	0	13346	69643	0.839184	0	23250	3740	0.13857	0	173	2036	0.921684	0	2979	54319	0.948009	0	28	75	0.728155	0	97	1046	0.915136	0
nad7 leader	-39	5489	1176	0.176444	0	950	2531	0.72709	0	2507	1158	0.315962	0	16333	7951	0.327417	0	5397	3306	0.379869	0	3713	2126	0.364103	0	18021	11906	0.397835	0	750	583	0.437359	0	278	240	0.46332	0	1867	1356	0.420726	0	12798	6774	0.346107	0	118	73	0.382199	0
nad7	24	7457	22368	0.749975	0	866	11285	0.92873	0	954	16686	0.945918	0	1229	30606	0.961395	0	2885	29537	0.911017	0	1733	31496	0.947847	0	1328	31907	0.960042	0	1386	48216	0.972058	0	435	4240	0.906952	0	5079	96178	0.949841	0	550	33145	0.983677	0	118	2177	0.948584	0
nad7	38	16099	19164	0.543459	0	2594	12646	0.82979	0	2186	18722	0.895447	0	5669	46259	0.89083	0	5888	39348	0.869838	0	3995	34848	0.89715	0	6674	50483	0.883234	0	4600	47322	0.911406	0	804	5134	0.864601	0	10533	96384	0.901484	0	2107	48373	0.958261	0	183	2651	0.935427	0
nad7	77	2880	34843	0.923654	0	76	16404	0.995388	0	224	22399	0.990099	0	269	52689	0.994921	0	406	60715	0.993357	0	301	42166	0.992912	0	495	58247	0.991573	0	293	54936	0.994695	0	21	9122	0.997703	0	1618	110134	0.985522	0	132	50939	0.997415	0	35	3938	0.991191	0
nad7	137	96	6464	0.985366	0	12	3039	0.996067	0	10	4797	0.99792	0	17	7861	0.997842	0	130	37115	0.99651	0	32	8523	0.996259	0	13	6834	0.998101	0	18	8311	0.997839	0	69	7673	0.991088	0	23	11296	0.997968	0	8	4417	0.998192	0	4	2573	0.998448	0
nad7	200	71	6240	0.98875	0	27	2859	0.990644	0	23	5196	0.995593	0	24	17565	0.998636	0	93	26534	0.996507	0	41	8402	0.995144	0	34	13392	0.997468	0	20	8940	0.997768	0	20	5311	0.996248	0	46	14340	0.996802	0	52	14992	0.996543	0	8	1817	0.995616	0
nad7	209	29	6116	0.995281	0	16	2833	0.994384	0	17	5164	0.996719	0	31	17672	0.998249	0	58	24390	0.997628	0	29	8477	0.996591	0	20	13182	0.998485	0	21	9217	0.997727	0	23	4821	0.995252	0	74	14407	0.99489	0	14	15473	0.999096	0	3	1714	0.998253	0
nad7	213	3723	2499	0.401639	0	272	2604	0.905424	0	4282	986	0.187168	0	14657	3054	0.172435	0	831	23047	0.965198	0	292	8277	0.965924	0	725	12405	0.944783	0	7155	2244	0.238749	0	125	4662	0.973888	0	404	14111	0.972167	0	358	15197	0.976985	0	53	1635	0.968602	0
nad7	244	14	5576	0.997496	0	1	2767	0.999639	0	9	4612	0.998052	0	18	11852	0.998484	0	50	22266	0.997759	0	17	8721	0.998054	0	12	9234	0.998702	0	14	9568	0.998539	0	9	4706	0.998091	0	26	11904	0.997821	0	15	11236	0.998667	0	1	1600	0.999375	0
nad7	251	19	5629	0.996636	0	5	2747	0.998183	0	13	4514	0.997128	0	31	10635	0.997094	0	45	20425	0.997802	0	24	8598	0.997216	0	11	8331	0.998681	0	88	9478	0.990801	0	8	4462	0.99821	0	29	11674	0.997522	0	12	9891	0.998788	0	1	1540	0.999351	0
nad7	276	5465	182	0.0322295	0	2654	130	0.0466954	0	4297	158	0.0354658	0	9217	423	0.0438797	0	16645	506	0.0295027	0	8457	259	0.0297155	0	7348	237	0.0312459	0	9176	621	0.0633868	0	3822	261	0.0639236	0	11338	369	0.0315196	0	8843	128	0.0142682	0	1319	23	0.0171386	2.1887e-17
nad7	283	5532	19	0.00342281	0.00031002	2736	13	0.00472899	0.00061415	3920	443	0.101536	0	7985	1155	0.126368	0	15136	1226	0.0749297	0	7915	658	0.0767526	0	6664	632	0.0866228	0	8954	624	0.0651493	0	3741	281	0.0698657	0	11157	335	0.0291507	0	8303	247	0.0288889	0	1254	71	0.0535849	4.6306e-83
nad7	316	3043	2182	0.417608	0	40	2735	0.985586	0	10	4057	0.997541	0	17	6752	0.997489	0	43	12760	0.996641	0	24	8607	0.997219	0	16	5855	0.997275	0	41	8795	0.99536	0	8	3447	0.997685	0	40	11418	0.996509	0	16	6303	0.997468	0	4	1103	0.996387	0
nad7	335	7	5196	0.998655	0	1	2782	0.999641	0	2	4095	0.999512	0	3	6020	0.999502	0	20	11484	0.998261	0	16	8641	0.998152	0	1	5445	0.999816	0	11	8835	0.998757	0	3	3386	0.999115	0	24	11419	0.997903	0	7	5605	0.998753	0	2	1006	0.998016	0
nad7	344	19	5274	0.99641	0	8	2815	0.997166	0	17	4179	0.995949	0	13	5728	0.997736	0	69	11216	0.993886	0	48	8744	0.99454	0	46	5210	0.991248	0	65	9005	0.992834	0	76	3286	0.977394	0	224	11425	0.980771	0	18	5334	0.996637	0	1	1021	0.999022	0
nad7	578	18	6800	0.99736	0	7	3656	0.998089	0	6	5850	0.998975	0	2	4668	0.999572	0	12	10269	0.998833	0	17	11764	0.998557	0	1	4653	0.999785	0	18	11921	0.998492	0	2	3266	0.999388	0	22	14989	0.998534	0	3	3853	0.999222	0	4	950	0.995807	0
nad7	679	15	6441	0.997677	0	7	3155	0.997786	0	18	5276	0.9966	0	2	4681	0.999573	0	23	10301	0.997772	0	22	9834	0.997768	0	8	4467	0.998212	0	19	10503	0.998194	0	7	2777	0.997486	0	55	12041	0.995453	0	9	4034	0.997774	0	1	849	0.998824	0
nad7	698	2495	3588	0.589841	0	7	2919	0.997608	0	17	5044	0.996641	0	2	5026	0.999602	0	22	10053	0.997816	0	27	9191	0.997071	0	8	4705	0.998303	0	32	9958	0.996797	0	10	2844	0.996496	0	50	11325	0.995604	0	7	4245	0.998354	0	6	852	0.993007	0
nad7	724	3946	1746	0.306746	0	54	2414	0.97812	0	12	4912	0.997563	0	8	4929	0.99838	0	15	8624	0.998264	0	25	8072	0.996912	0	7	4220	0.998344	0	32	9906	0.99678	0	14	2483	0.994393	0	18	10108	0.998222	0	7	3824	0.998173	0	1	755	0.998677	0
nad7	734	13	5790	0.99776	0	4	2471	0.998384	0	12	4983	0.997598	0	10	5093	0.99804	0	16	8854	0.998196	0	27	8174	0.996708	0	4	4318	0.999075	0	22	9910	0.997785	0	3	2593	0.998844	0	30	10363	0.997113	0	8	3957	0.997982	0	3	781	0.996173	0
nad7	739	1048	4618	0.815037	0	13	2414	0.994644	0	4289	595	0.121826	0	4424	746	0.144294	0	31	8813	0.996495	0	25	7985	0.996879	0	21	4317	0.995159	0	8917	782	0.0806269	0	36	2561	0.986138	0	37	10101	0.99635	0	19	3949	0.995212	0	4	776	0.994872	0
nad7	769	246	4664	0.949898	0	3	2136	0.998597	0	9	4467	0.997989	0	6	5474	0.998905	0	15	9064	0.998348	0	30	7872	0.996203	0	5	4748	0.998948	0	26	9448	0.997256	0	17	2747	0.993849	0	37	10810	0.996589	0	4	4391	0.99909	0	3	873	0.996575	0
nad7	783	4596	431	0.085737	0	2024	172	0.0783242	0	4362	110	0.0245975	0	5624	111	0.0193548	0	9241	286	0.0300199	0	7881	235	0.0289552	0	4801	131	0.0265612	0	9237	554	0.0565826	0	2769	157	0.0536569	0	10743	344	0.0310273	0	4443	98	0.0215811	4.9245e-86	867	29	0.0323661	7.5053e-29
nad7	789	3536	1584	0.309375	0	1506	756	0.334218	0	3684	878	0.192459	0	4135	1742	0.29641	0	7703	2023	0.207999	0	6671	1708	0.203843	0	3790	1267	0.250544	0	7048	3010	0.299264	0	1938	1054	0.352273	0	9313	2101	0.184072	0	3945	746	0.159028	0	792	153	0.161905	0
nad7	795	2601	2522	0.49229	0	253	1999	0.887655	0	490	4018	0.891304	0	687	5372	0.886615	0	1395	8522	0.859332	0	1203	7214	0.857075	0	574	4582	0.888673	0	611	9424	0.939113	0	301	2745	0.901182	0	2348	9086	0.794648	0	1205	3655	0.752058	0	188	783	0.806385	0
nad7	910	5872	57	0.00961376	5.0889e-29	2868	222	0.0718447	0	4684	208	0.0425184	0	10507	396	0.0363203	0	18595	1074	0.0546037	0	10080	555	0.0521862	0	8252	277	0.0324774	0	9428	2023	0.176666	0	4112	1031	0.200467	0	12536	1570	0.1113	0	7722	1487	0.161472	0	1622	158	0.088764	0
nad7	926	17	6124	0.997232	0	9	3229	0.997221	0	10	5082	0.998036	0	11	11434	0.999039	0	24	22051	0.998913	0	22	11054	0.998014	0	11	8867	0.998761	0	23	11766	0.998049	0	63	5671	0.989013	0	74	14620	0.994964	0	53	9662	0.994545	0	14	1950	0.992872	0
nad7	963	5289	1218	0.187183	0	1889	1574	0.454519	0	10	5212	0.998085	0	33	11925	0.99724	0	74	25904	0.997151	0	30	11441	0.997385	0	42	9678	0.995679	0	33	12371	0.99734	0	42	6665	0.993738	0	76	15232	0.995035	0	53	9947	0.9947	0	15	2147	0.993062	0
nad7	986	7063	289	0.039309	0	3455	398	0.103296	0	5660	302	0.0506541	0	11162	534	0.0456566	0	30381	1631	0.0509496	0	12057	633	0.0498818	0	9892	511	0.0491204	0	12116	1618	0.11781	0	7901	816	0.0936102	0	15889	1204	0.0704382	0	9363	412	0.0421483	0	2627	170	0.0607794	0
nad7	1050	5078	2084	0.29098	0	2794	592	0.174838	0	4329	1442	0.24987	0	3935	1543	0.281672	0	28741	8279	0.223636	0	8937	2544	0.221583	0	4711	1820	0.278671	0	8617	2549	0.228282	0	7494	2036	0.213641	0	12933	1956	0.131372	0	3764	631	0.143572	0	2737	510	0.157068	0
nad7	1057	952	6124	0.865461	0	7	3281	0.997871	0	21	5705	0.996333	0	5	4891	0.998979	0	80	36544	0.997816	0	28	11181	0.997502	0	9	5989	0.998499	0	27	10541	0.997445	0	17	9197	0.998155	0	32	14210	0.997753	0	12	3977	0.996992	0	15	3153	0.995265	0
nad7	1079	12	6677	0.998206	0	7	2857	0.997556	0	26	5141	0.994968	0	8	2859	0.99721	0	49	31197	0.998432	0	18	10099	0.998221	0	2	3707	0.999461	0	17	9021	0.998119	0	19	7113	0.997336	0	28	12051	0.997682	0	0	2357	1	0	11	2571	0.99574	0
nad7	1083	18547	235	0.012512	0	8671	682	0.0729178	0	15212	386	0.0247468	0	22586	495	0.0214462	0	34512	773	0.0219073	0	30626	713	0.0227512	0	20276	374	0.0181114	0	32921	1604	0.0464591	0	7142	424	0.0560402	0	40222	1317	0.0317051	0	20221	489	0.0236118	0	2735	40	0.0144144	7.381e-26
nad7	1088	13691	5181	0.274534	0	112	9288	0.988085	0	72	15596	0.995405	0	25	23682	0.998945	0	63	34274	0.998165	0	44	31367	0.998599	0	14	21133	0.999338	0	64	34700	0.998159	0	11	7330	0.998502	0	168	41567	0.995975	0	36	21377	0.998319	0	15	2706	0.994487	0
nad7	1103	11992	5676	0.321259	0	28	8766	0.996816	0	219	14401	0.985021	0	197	23069	0.991533	0	64	27892	0.997711	0	54	29282	0.998159	0	33	20379	0.998383	0	368	32592	0.988835	0	20	5806	0.996567	0	67	39218	0.998295	0	37	21454	0.998278	0	13	2188	0.994094	0
nad7	1124	374	15939	0.977073	0	14	8170	0.998289	0	53	13552	0.996104	0	41	22778	0.998203	0	46	19632	0.997662	0	47	27184	0.998274	0	79	19538	0.995973	0	31	31003	0.999001	0	8	3673	0.997827	0	44	36499	0.998796	0	34	21141	0.998394	0	4	1467	0.997281	0
nad7	1137	10014	5481	0.353727	0	1303	6562	0.834329	0	3208	9696	0.751395	0	5413	17150	0.760094	0	3697	10893	0.746607	0	6571	19425	0.74723	0	4287	14946	0.777102	0	3767	26272	0.874596	0	348	2193	0.863046	0	10406	24697	0.703558	0	8140	12822	0.611678	0	361	632	0.636455	0
nad9	92	6597	3793	0.365063	0	660	5341	0.890018	0	1234	8744	0.876328	0	3310	28438	0.895741	0	1120	11209	0.909157	0	711	7321	0.911479	0	2458	28985	0.921827	0	1127	8085	0.87766	0	2155	35405	0.942625	0	611	19004	0.96885	0	1102	47844	0.977485	0	139	6965	0.980434	0
nad9	167	1996	3220	0.617331	0	103	2628	0.962285	0	220	4134	0.949472	0	552	11530	0.954312	0	585	13003	0.956947	0	141	3562	0.961923	0	378	11034	0.966877	0	176	3539	0.952624	0	554	25984	0.979124	0	131	8610	0.985013	0	137	11413	0.988139	0	56	5066	0.989067	0
nad9	190	2049	3109	0.602753	0	82	2661	0.970106	0	274	4043	0.93653	0	728	13998	0.950564	0	642	12607	0.951544	0	174	3513	0.952807	0	401	12655	0.969286	0	132	3766	0.966136	0	314	24809	0.987501	0	94	8673	0.989278	0	125	14207	0.991278	0	40	4826	0.99178	0
nad9	298	2483	3129	0.557555	0	128	3295	0.962606	0	332	4780	0.935055	0	1325	19058	0.934995	0	697	9859	0.933971	0	270	4281	0.940672	0	880	16399	0.949071	0	454	4978	0.916421	0	596	15147	0.962142	0	269	11312	0.976772	0	348	20860	0.983591	0	64	2984	0.979003	0
nad9	328	2617	2967	0.53134	0	104	3250	0.968992	0	203	4822	0.959602	0	861	19967	0.958661	0	456	9888	0.955916	0	180	4283	0.959668	0	558	17774	0.969561	0	380	5179	0.931642	0	550	15208	0.965097	0	167	11312	0.985452	0	368	21179	0.982921	0	53	3098	0.98318	0
nad9	372	5123	76	0.0146182	1.3185e-51	2607	534	0.17001	0	4786	54	0.011157	4.5603e-31	19052	283	0.0146367	0	10385	270	0.0253402	0	4002	97	0.0236643	6.3114e-83	18344	378	0.0201902	0	4957	86	0.0170533	1.4701e-64	14315	498	0.0336191	0	10367	277	0.0260241	0	18970	513	0.0263306	0	2993	87	0.0282468	1.9288e-79
nad9	398	1590	3565	0.691562	0	91	2912	0.969697	0	160	4546	0.966001	0	364	15222	0.976646	0	276	9474	0.971692	0	116	3790	0.970302	0	324	16043	0.980204	0	177	4893	0.965089	0	289	15775	0.982009	0	157	10637	0.985455	0	197	15164	0.987175	0	37	3256	0.988764	0
nad9	439	1117	3447	0.755259	0	110	2403	0.956228	0	354	3835	0.915493	0	443	7617	0.945037	0	569	7058	0.925397	0	226	3066	0.931349	0	607	9762	0.94146	0	304	4049	0.930163	0	653	14094	0.95572	0	246	9198	0.973952	0	137	7762	0.982656	0	64	3054	0.979474	0
nad9	517	12327	90	0.00724813	1.6657e-34	6201	1086	0.149033	0	11034	366	0.0321053	0	32495	1527	0.0448827	0	3927	161	0.0393836	0	8579	380	0.0424154	0	32707	1783	0.0516961	0	11630	999	0.0791037	0	7413	834	0.101128	0	22180	1701	0.0712282	0	49159	1970	0.03853	0	1617	63	0.0375	8.6078e-60
orf114	270	5357	48	0.00888067	4.5103e-30	3069	34	0.0109571	1.5979e-23	6285	61	0.00961235	1.3442e-39	5381	13	0.00241009	0.0003385	26299	379	0.0142065	0	6155	50	0.00805802	4.9984e-28	6226	9	0.00144346	0.12025	3480	26	0.00741586	1.8678e-15	16740	120	0.00711744	2.6238e-49	8166	57	0.00693178	1.1718e-29	4733	14	0.00294923	3.8644e-05	12789	93	0.00721938	1.1557e-43
orf114	309	3225	198	0.057844	0	1203	648	0.350081	0	2273	1650	0.420596	0	1093	586	0.349017	0	9939	7312	0.423859	0	2188	1583	0.419783	0	1521	668	0.305162	0	1354	802	0.371985	0	6002	4787	0.443693	0	2191	2936	0.572655	0	533	1112	0.675988	0	2708	5536	0.671519	0
orf114	327	1848	535	0.224507	0	253	1084	0.81077	0	2555	260	0.0923623	0	785	71	0.0829439	0	4262	8333	0.661612	0	928	1770	0.656042	0	575	537	0.482914	0	1410	152	0.0973111	0	3037	5080	0.625847	0	1060	2667	0.715589	0	189	764	0.801679	0	1257	5024	0.799873	0
orf240A	199	2302	6648	0.742793	0	1953	1315	0.402387	0	2062	3659	0.639574	0	9665	9639	0.499327	0	10174	9786	0.490281	0	3031	2779	0.478313	0	12131	6637	0.353634	0	992	679	0.406344	0	3335	1985	0.37312	0	765	2006	0.723926	0	3086	9974	0.763706	0	606	2007	0.768083	0
rpl16	34	9009	12306	0.57734	0	589	14590	0.961196	0	368	20007	0.981939	0	3086	50793	0.942724	0	861	13868	0.941544	0	677	24943	0.973575	0	3641	46976	0.928068	0	1481	12793	0.896245	0	17	2593	0.993487	0	938	27661	0.967202	0	2838	54028	0.950093	0	15	905	0.983696	0
rpl16	43	22047	84	0.00379558	1.4489e-20	13840	1872	0.119145	0	20563	377	0.0180038	0	53176	1035	0.0190921	0	17613	2364	0.118336	0	23255	3314	0.124732	0	44855	6228	0.121919	0	14451	222	0.0151298	0	2821	348	0.109814	0	26565	2854	0.0970121	0	52372	4890	0.0853969	0	1074	120	0.100503	0
rpl16	61	5768	17444	0.751508	0	851	15448	0.947788	0	115	21599	0.994704	0	2259	52521	0.958762	0	432	25665	0.983446	0	234	27612	0.991597	0	3006	48859	0.942042	0	766	14479	0.949754	0	12	4592	0.997394	0	75	30754	0.997567	0	2529	55309	0.956274	0	11	1777	0.993848	0
rpl16	68	23627	51	0.0021539	0.012339	15686	902	0.0543767	0	22000	42	0.00190545	0.19437	54777	146	0.00265827	1.3374e-16	27910	158	0.00562919	2.6379e-46	28282	138	0.00485574	2.8137e-31	51852	268	0.00514198	5.5349e-77	15457	56	0.00360988	1.1744e-08	5053	71	0.0138564	2.1758e-45	31119	333	0.0105876	0	57354	597	0.0103018	0	1951	15	0.0076297	6.489e-08
rpl16	209	1162	2968	0.718644	0	10	2330	0.995726	0	19	2632	0.992833	0	287	23811	0.98809	0	149	22197	0.993332	0	27	4890	0.994509	0	204	23485	0.991388	0	23	2499	0.99088	0	20	5072	0.996072	0	16	5736	0.997218	0	107	20420	0.994787	0	9	1924	0.995344	0
rpl16	306	3992	9	0.00224944	0.13176	2233	9	0.00401427	0.0015268	2628	11	0.00416825	0.00069813	16691	168	0.009965	0	14137	199	0.0138811	0	5015	63	0.0124065	2.355e-39	16559	197	0.011757	0	2782	60	0.0211119	4.3295e-50	3771	313	0.0766405	0	6500	164	0.0246098	0	15196	344	0.0221364	0	1591	41	0.0251225	7.7102e-35
rpl16	426	1239	3	0.00241546	9999	651	21	0.03125	1.1326e-21	688	197	0.222599	0	2122	743	0.259337	0	9013	896	0.0904228	0	1305	116	0.0816327	0	4101	509	0.110412	0	337	151	0.309426	0	1719	381	0.181429	0	1134	167	0.128363	0	2167	274	0.112249	0	767	108	0.123429	0
rpl16	440	524	601	0.534222	0	36	542	0.937716	0	53	729	0.932225	0	185	1921	0.912156	0	47	9342	0.994994	0	11	1233	0.991158	0	27	3405	0.992133	0	69	343	0.832524	0	13	1802	0.992837	0	3	1100	0.99728	0	8	1832	0.995652	0	5	749	0.993369	0
rpl16	506	239	868	0.784101	0	40	610	0.938462	0	44	726	0.942857	0	78	1209	0.939394	0	99	2089	0.954753	0	57	1046	0.948323	0	70	1488	0.955071	0	36	539	0.937391	0	10	282	0.965753	0	13	1154	0.98886	0	15	1766	0.991578	0	2	136	0.985507	0
rpl16	512	988	69	0.0652791	0	121	520	0.811232	0	12	729	0.983806	0	17	1237	0.986443	0	21	1569	0.986792	0	4	1073	0.996286	0	10	1494	0.993351	0	6	555	0.989305	0	1	210	0.995261	0	4	1125	0.996457	0	9	1733	0.994834	0	1	97	0.989796	0
rpl16 trailer	105	14877	34	0.0022802	0.0016104	7173	180	0.0244798	0	12467	171	0.0135306	0	22696	678	0.0290066	0	16772	423	0.0246002	0	9684	224	0.022608	0	19559	300	0.0151065	0	5083	109	0.0209938	0	3434	285	0.0766335	0	11221	1114	0.0903121	0	15682	808	0.0489994	0	1836	73	0.0382399	3.3713e-75
rpl16 trailer	155	13316	37	0.00277091	4.1573e-05	6869	47	0.00679584	7.4149e-18	11134	145	0.0128557	0	32780	638	0.0190915	0	13749	281	0.0200285	0	8970	148	0.0162316	0	24915	217	0.00863441	0	5030	42	0.00828076	1.3688e-20	2738	38	0.0136888	2.7218e-22	11121	634	0.0539345	0	27279	1259	0.0441166	0	1372	83	0.0570447	0
rpl16 trailer	327	35008	9716	0.217244	0	17850	5935	0.249527	0	35530	3832	0.0973528	0	59104	8286	0.122956	0	13552	1972	0.127029	0	27400	3690	0.118688	0	50614	8358	0.141728	0	21140	3831	0.153418	0	2248	898	0.285442	0	27786	17070	0.380551	0	56486	27763	0.329535	0	1270	559	0.305631	0
rpl16 trailer	391	35912	95	0.00263838	3.6451e-10	18107	1370	0.0703394	0	30535	1070	0.0338554	0	62963	2752	0.0418778	0	8181	385	0.0449451	0	24612	1167	0.0452694	0	53011	2922	0.0522411	0	21254	827	0.037453	0	1198	178	0.12936	0	30120	7179	0.192472	0	60656	23333	0.27781	0	644	156	0.195	0
rpl2	212	20186	3311	0.140912	0	912	11091	0.924019	0	6900	13318	0.65872	0	18733	25630	0.577734	0	6728	9678	0.589906	0	10056	15084	0.6	0	15047	21320	0.586246	0	7785	6363	0.449746	0	1890	1900	0.501319	0	5062	18390	0.784155	0	6578	41719	0.863801	0	265	1037	0.796467	0
rpl2	258	7499	141	0.0184555	0	3881	102	0.0256088	0	6984	256	0.0353591	0	6720	206	0.029743	0	19693	603	0.0297103	0	8069	269	0.0322619	0	7807	128	0.0161311	0	3201	278	0.079908	0	4485	377	0.0775401	0	5889	430	0.0680487	0	5635	401	0.0664347	0	1422	68	0.0456376	3.1892e-75
rpl2	292	9259	129	0.0137409	6.4291e-86	4504	506	0.100998	0	8307	472	0.0537647	0	13606	595	0.0418985	0	20437	1162	0.0537988	0	9816	536	0.0517774	0	13089	539	0.0395509	0	4352	543	0.11093	0	4785	687	0.125548	0	7483	1078	0.12592	0	10718	1066	0.0904616	0	1418	186	0.11596	0
rpl2	711	11808	136	0.0113865	3.2436e-78	5577	814	0.127367	0	10565	901	0.0785802	0	13327	1079	0.0748993	0	15541	1989	0.113463	0	10533	1315	0.110989	0	11572	1345	0.104126	0	4601	650	0.123786	0	4449	868	0.16325	0	9354	1647	0.149714	0	11738	1919	0.140514	0	1394	243	0.148442	0
rpl5	35	7066	10491	0.597539	0	1802	6007	0.769241	0	3455	7266	0.677735	0	17504	34959	0.666355	0	4973	8344	0.626568	0	8250	12224	0.59705	0	15218	25023	0.621828	0	5619	13857	0.711491	0	726	1429	0.663109	0	4970	22663	0.820143	0	8074	57362	0.876612	0	128	724	0.849765	0
rpl5	47	16139	2105	0.11538	0	3074	4954	0.61709	0	2916	8158	0.736681	0	15486	37266	0.706438	0	5326	9354	0.637193	0	8215	12909	0.611106	0	15332	25346	0.623089	0	6453	13590	0.678042	0	968	1585	0.620838	0	4093	24455	0.856627	0	4797	60922	0.927007	0	118	893	0.883284	0
rpl5	58	18852	162	0.00852004	5.9191e-61	5864	2439	0.293749	0	11395	74	0.00645218	7.2207e-16	52568	504	0.00949653	0	8428	7501	0.470902	0	12174	9586	0.440533	0	22801	18370	0.446188	0	20517	160	0.00773807	1.0317e-56	1576	1415	0.473086	0	9336	20241	0.684349	0	14506	51548	0.780392	0	301	849	0.738261	0
rpl5	59	18417	581	0.0305822	0	3528	4783	0.575502	0	6982	4504	0.39213	0	34346	18837	0.354192	0	5887	10285	0.635976	0	8494	13286	0.610009	0	15579	25750	0.623049	0	14267	6453	0.311438	0	1041	2018	0.659693	0	4478	25154	0.84888	0	5644	60562	0.914751	0	140	1031	0.880444	0
rpl5	64	12982	6561	0.335721	0	3187	5353	0.626815	0	4865	6926	0.587397	0	22761	30636	0.57374	0	9984	7081	0.414943	0	13511	8839	0.395481	0	22627	19061	0.45723	0	7604	13630	0.641895	0	1605	1729	0.518596	0	12372	18005	0.592718	0	24305	42131	0.634159	0	525	725	0.58	0
rpl5	92	17673	2611	0.128722	0	2053	6807	0.768284	0	10034	2252	0.183298	0	45023	8895	0.164973	0	6783	13579	0.666879	0	8135	15185	0.651158	0	15071	28249	0.652101	0	19019	3439	0.15313	0	1250	3119	0.713893	0	4305	27979	0.866652	0	5768	60425	0.912861	0	154	1397	0.900709	0
rpl5	121	6020	16	0.00265076	0.0058695	2477	27	0.0107827	8.623e-16	3515	65	0.0181564	4.3742e-51	8983	123	0.0135076	0	14894	298	0.0196156	0	6433	141	0.0214481	0	10194	137	0.0132611	0	6317	268	0.0406986	0	3528	172	0.0464865	0	9347	547	0.055286	0	8354	797	0.0870943	0	1174	82	0.0652866	0
rpl5	169	4806	2705	0.360138	0	1001	2199	0.687187	0	564	4149	0.880331	0	2824	20395	0.878375	0	4623	13803	0.749105	0	1977	7072	0.781523	0	3573	16603	0.822908	0	1246	7836	0.862806	0	749	3321	0.815971	0	1341	12179	0.900814	0	1745	23514	0.930916	0	96	1229	0.927547	0
rpl5	270	6531	58	0.00880255	1.331e-27	2446	96	0.0377655	0	3848	16	0.00414079	0.00026711	26326	63	0.00238736	5.5036e-09	11552	398	0.0333054	0	7087	221	0.0302408	0	18136	380	0.0205228	0	6979	30	0.00428021	2.0521e-07	2449	162	0.0620452	0	9835	1001	0.0923773	0	25741	3122	0.108166	0	722	87	0.10754	0
rpl5	317	1323	4299	0.764674	0	160	2136	0.930314	0	191	3174	0.943239	0	1195	18371	0.938925	0	1603	9566	0.856478	0	907	5337	0.854741	0	1437	12061	0.89354	0	452	4724	0.912674	0	248	1955	0.887426	0	610	7618	0.925863	0	1060	19263	0.947842	0	49	626	0.927407	0
rpl5	329	1694	3515	0.674794	0	112	2038	0.947907	0	126	2980	0.959433	0	880	17008	0.950805	0	678	9760	0.935045	0	355	5419	0.938517	0	656	11661	0.94674	0	184	4408	0.95993	0	96	1895	0.951783	0	200	7156	0.972811	0	378	17780	0.979183	0	13	608	0.979066	0
rpl5	512	2290	547	0.192809	0	119	1080	0.900751	0	133	1248	0.903693	0	1344	12687	0.904212	0	271	1473	0.84461	0	428	2358	0.846375	0	1350	9073	0.870479	0	421	2377	0.849535	0	72	364	0.834862	0	313	2754	0.897946	0	1408	16393	0.920903	0	11	147	0.93038	0
rps12	84	2966	327	0.0993015	0	570	1683	0.747004	0	510	3321	0.866875	0	2647	21098	0.888524	0	2038	9700	0.826376	0	628	4149	0.868537	0	2891	18644	0.865753	0	411	2799	0.871963	0	280	2456	0.897661	0	1341	11043	0.891715	0	2885	26694	0.902465	0	165	1073	0.866721	0
rps12	104	2540	1034	0.289312	0	531	1865	0.778381	0	653	3488	0.842309	0	3648	20999	0.85199	0	2764	13901	0.834143	0	706	4568	0.866136	0	3692	18854	0.836246	0	739	2878	0.795687	0	594	3163	0.841895	0	1791	12110	0.87116	0	3840	26137	0.871902	0	233	1481	0.864061	0
rps12	146	716	891	0.554449	0	75	732	0.907063	0	206	1568	0.883878	0	629	4579	0.879224	0	1540	13358	0.89663	0	255	2269	0.89897	0	635	4314	0.871691	0	239	1688	0.875973	0	316	3415	0.915304	0	353	6944	0.951624	0	125	4083	0.970295	0	58	1576	0.964504	0
rps12	159	1790	3	0.00167317	0.61156	888	33	0.0358306	1.0417e-34	1708	222	0.115026	0	5224	1263	0.194697	0	14569	1759	0.107729	0	2600	247	0.086758	0	4771	1077	0.184166	0	1837	300	0.140384	0	3503	491	0.122934	0	7165	772	0.097266	0	4994	295	0.0557761	0	1612	118	0.0682081	0
rps12	196	1243	585	0.320022	0	140	797	0.850587	0	176	1739	0.908094	0	606	6887	0.919125	0	1270	13753	0.915463	0	233	2695	0.920423	0	529	5773	0.916058	0	209	1924	0.902016	0	191	3180	0.94334	0	472	7103	0.93769	0	302	5849	0.950902	0	98	1309	0.930348	0
rps12	221	1764	130	0.0686378	0	446	457	0.506091	0	264	1666	0.863212	0	752	5591	0.881444	0	2084	12971	0.861574	0	384	2549	0.869076	0	754	4729	0.862484	0	276	1874	0.871628	0	299	3071	0.911276	0	661	6637	0.909427	0	323	4917	0.938359	0	166	1210	0.87936	0
rps12	269	1704	79	0.0443073	6.3898e-89	172	587	0.773386	0	242	1439	0.856038	0	365	2396	0.867802	0	2084	11356	0.84494	0	290	2012	0.874023	0	409	2449	0.856893	0	200	1180	0.855072	0	287	2454	0.895294	0	447	4475	0.909183	0	140	2175	0.939525	0	117	1052	0.899914	0
rps12	284	2306	784	0.253722	0	244	1134	0.822932	0	468	2556	0.845238	0	3282	22349	0.871952	0	2652	14702	0.847182	0	558	3312	0.855814	0	3094	18844	0.858966	0	414	2809	0.871548	0	358	3329	0.902902	0	1018	10001	0.907614	0	2187	29789	0.931605	0	177	1479	0.893116	0
rps12	285	2647	411	0.134402	0	413	958	0.69876	0	1286	1711	0.570904	0	9106	16579	0.645474	0	3916	13247	0.771835	0	830	2989	0.782666	0	4816	17194	0.78119	0	1071	2121	0.664474	0	527	3123	0.855616	0	1695	9225	0.84478	0	4018	28091	0.874864	0	317	1325	0.806943	0
rps12	322	2475	6	0.00241838	0.28249	1151	10	0.00861326	2.7509e-05	2404	51	0.0207739	1.0367e-40	25321	236	0.00923426	0	12135	172	0.0139758	0	3058	40	0.0129116	2.0883e-24	21128	317	0.014782	0	2551	58	0.0222307	2.645e-47	2500	65	0.0253411	1.6604e-53	8779	261	0.0288717	0	31781	721	0.0221833	0	1165	32	0.0267335	6.8403e-27
rps12	323	2435	17	0.00693312	1.6245e-07	1138	13	0.0112945	2.8982e-08	2303	113	0.0467715	0	24369	1151	0.0451019	0	11514	524	0.0435288	0	2933	124	0.0405626	0	20212	1198	0.0559552	0	2455	126	0.0488183	0	2372	131	0.0523372	0	8511	426	0.047667	0	31150	1292	0.0398249	0	1127	48	0.0408511	8.6241e-49
rps12	328	2359	7	0.00295858	0.16689	1065	46	0.0414041	5.2667e-46	2228	108	0.0462329	0	24213	1284	0.0503589	0	10544	624	0.0558739	0	2775	150	0.0512821	0	20290	1063	0.0497822	0	2137	369	0.147247	0	2090	252	0.1076	0	8064	545	0.0633058	0	31073	1373	0.0423165	0	1037	48	0.0442396	1.6138e-50
rps14	99	3734	266	0.0665	0	1469	202	0.120886	0	2869	654	0.185637	0	51110	8916	0.148536	0	25222	5271	0.172859	0	4238	809	0.160293	0	52397	8686	0.1422	0	4371	680	0.134627	0	6583	833	0.112325	0	8604	4309	0.333695	0	40113	27801	0.409356	0	1778	1040	0.369056	0
rps14	194	1711	1318	0.435127	0	228	990	0.812808	0	674	2193	0.764911	0	13448	48546	0.783076	0	9396	22620	0.706522	0	992	2515	0.717137	0	15381	50884	0.767887	0	671	2362	0.778767	0	2091	7709	0.786633	0	1642	6769	0.804779	0	11097	59026	0.841749	0	664	2327	0.778001	0
rps3	64	352	40529	0.99139	0	455	20851	0.978645	0	431	39468	0.989198	0	391	43237	0.991038	0	834	34844	0.976624	0	808	41055	0.980699	0	1028	50976	0.980232	0	548	17321	0.969332	0	856	5496	0.865239	0	147	48275	0.996964	0	123	41507	0.997045	0	5	2127	0.997655	0
rps3	126	14449	25	0.00172724	0.068457	7576	531	0.065499	0	14617	51	0.00347696	4.0078e-09	7544	77	0.0101037	5.4768e-51	45515	4976	0.0985522	0	13671	1420	0.0940958	0	8156	692	0.0782098	0	5120	31	0.00601825	1.0608e-13	11989	778	0.0609384	0	11685	1660	0.124391	0	5511	714	0.114699	0	3778	363	0.08766	0
rps3	187	14260	31	0.0021692	0.011115	8733	25	0.00285453	0.0012255	14772	53	0.00357504	1.1423e-10	15116	17	0.00112337	9999	43587	771	0.0173813	0	15163	294	0.0190205	0	12390	159	0.0126703	0	5820	10	0.00171527	9999	13525	201	0.0146437	0	12678	464	0.0353067	0	11416	820	0.0670154	0	4092	146	0.0344502	0
rps3	210	12581	133	0.0104609	6.4121e-70	7735	383	0.0471791	0	12635	751	0.0561034	0	14640	903	0.0580969	0	34150	1978	0.0547498	0	13317	791	0.0560675	0	10808	670	0.0583725	0	4846	487	0.0913182	0	10623	783	0.0686481	0	10593	910	0.0791098	0	11406	1227	0.0971266	0	3371	259	0.0713499	0
rps3	270	8955	15	0.00167224	9999	6543	28	0.00426115	1.2168e-07	9728	417	0.041104	0	10772	466	0.0414665	0	17082	971	0.0537861	0	10471	650	0.058448	0	6557	362	0.0523197	0	3924	211	0.0510278	0	4523	371	0.0758071	0	7225	447	0.0582638	0	8719	526	0.0568956	0	1518	113	0.0692826	0
rps3	515	7281	7	0.000960483	9999	4869	253	0.0493948	0	8185	427	0.049582	0	5375	336	0.0588338	0	7005	376	0.0509416	0	8376	408	0.0464481	0	3095	215	0.0649547	0	2686	185	0.0644375	0	2416	250	0.0937734	0	5869	316	0.0510914	0	4143	237	0.0541096	0	888	41	0.0441335	4.3626e-46
rps3	603	6133	148	0.0235631	0	1739	2849	0.620968	0	1136	6512	0.851464	0	726	4545	0.862265	0	1042	5204	0.833173	0	1214	6539	0.843415	0	444	2603	0.854283	0	401	2304	0.851756	0	422	2090	0.832006	0	562	4687	0.892932	0	295	3678	0.925749	0	79	685	0.896597	0
rps3	634	6034	6	0.000993377	9999	4367	14	0.00319562	0.0031688	7087	20	0.00281413	0.00149	5330	12	0.00224635	9999	5965	75	0.0124172	9.6747e-42	7314	100	0.013488	4.3229e-64	3069	36	0.0115942	8.7484e-25	2537	6	0.00235942	0.10356	2144	214	0.0907549	0	5097	106	0.0203729	1.7243e-83	4000	66	0.0162322	6.3557e-52	710	20	0.0273973	1.5672e-19
rps3	887	5933	2262	0.276022	0	1570	4384	0.736312	0	3310	6353	0.657456	0	2233	2771	0.553757	0	1996	4672	0.70066	0	2941	6929	0.702026	0	1058	1844	0.635424	0	956	2416	0.716489	0	418	1410	0.771335	0	686	6343	0.902404	0	195	3608	0.948725	0	37	584	0.940419	0
rps3	1260	9512	36	0.00377042	5.8774e-08	7054	74	0.0103816	8.5039e-40	10261	502	0.0466413	0	6884	324	0.0449501	0	9761	722	0.0688734	0	11194	849	0.0704974	0	3898	244	0.0589087	0	4326	462	0.0964912	0	3736	1422	0.275688	0	7834	1245	0.13713	0	5231	1268	0.195107	0	1535	477	0.237078	0
rps3	1344	9598	43	0.00446012	2.2692e-11	5868	1837	0.238417	0	10927	116	0.0105044	6.4047e-63	9270	89	0.00950956	8.7097e-52	6879	5429	0.441095	0	7154	5729	0.444695	0	3075	1821	0.371936	0	4524	66	0.0143791	8.4666e-46	1581	3527	0.690486	0	2924	6311	0.683378	0	2348	6207	0.725541	0	582	1483	0.71816	0
rps3	1352	10127	58	0.00569465	2.3391e-20	7682	600	0.0724463	0	744	11139	0.93739	0	657	8728	0.929995	0	769	12029	0.939912	0	827	12938	0.93992	0	308	4655	0.937941	0	227	4700	0.953927	0	170	5011	0.967188	0	270	9527	0.972441	0	126	8553	0.985482	0	33	2042	0.984096	0
rps3	1470	7152	576	0.0745342	0	2752	4098	0.598248	0	2114	6927	0.766176	0	3362	8411	0.714431	0	2862	10289	0.782374	0	2138	8264	0.794463	0	1786	5101	0.740671	0	607	3061	0.834515	0	348	2627	0.883025	0	714	6921	0.906483	0	517	9258	0.94711	0	123	1172	0.905019	0
rps3	1534	5147	102	0.0194323	2.7113e-76	609	3508	0.852077	0	3012	2767	0.478803	0	3166	2116	0.400606	0	4781	7310	0.604582	0	2370	3741	0.612175	0	2021	2250	0.526809	0	847	1254	0.596859	0	561	1536	0.732475	0	872	3600	0.805009	0	725	3524	0.829372	0	154	810	0.840249	0
rps3	1571	1419	1090	0.434436	0	44	1835	0.976583	0	53	2669	0.980529	0	28	1312	0.979104	0	205	6360	0.968774	0	68	2639	0.97488	0	38	1450	0.974462	0	27	820	0.968123	0	14	855	0.98389	0	28	1934	0.985729	0	23	1132	0.980087	0	5	310	0.984127	0
rps3	1580	1843	3	0.00162514	9999	1159	173	0.12988	0	2006	34	0.0166667	3.0658e-24	692	18	0.0253521	1.0932e-19	4207	569	0.119137	0	1721	245	0.124619	0	736	106	0.125891	0	590	6	0.0100671	0.00063755	458	71	0.134216	0	1278	146	0.102528	0	555	44	0.0734558	2.8705e-61	180	12	0.0625	1.8558e-15
rps3	1598	188	594	0.759591	0	23	512	0.957009	0	4	849	0.995311	0	10	126	0.926471	0	22	1572	0.986198	0	2	760	0.997375	0	17	196	0.920188	0	2	258	0.992308	0	2	178	0.988889	0	2	553	0.996396	0	9	110	0.92437	0	0	73	1	0
rps4	77	10878	292	0.0261415	0	1337	3964	0.747783	0	9122	1349	0.128832	0	14133	1545	0.0985457	0	5717	11658	0.670964	0	2602	5516	0.679478	0	6626	12100	0.64616	0	5058	963	0.15994	0	1144	4508	0.797594	0	1543	10737	0.874349	0	1307	13483	0.911629	0	345	5740	0.943303	0
rps4	88	10550	908	0.0792459	0	1400	4035	0.74241	0	9855	901	0.0837672	0	14722	1044	0.0662184	0	6202	12652	0.671051	0	2724	5567	0.671451	0	6512	12358	0.654902	0	5501	596	0.097753	0	1496	4589	0.75415	0	1759	10789	0.859818	0	1501	13370	0.899065	0	487	5838	0.923004	0
rps4	175	3792	217	0.0541282	0	621	1213	0.661396	0	2264	1877	0.453272	0	2476	1438	0.367399	0	10288	9215	0.472491	0	1713	1582	0.480121	0	3194	2491	0.438171	0	1071	941	0.467694	0	2900	3405	0.540048	0	1126	3510	0.757118	0	734	2768	0.790405	0	1039	3131	0.750839	0
rps4	226	2178	3552	0.619895	0	336	2157	0.865223	0	642	4631	0.878248	0	684	6272	0.901668	0	5395	17866	0.768067	0	951	3662	0.793843	0	1439	6896	0.827355	0	551	2381	0.812074	0	1388	5839	0.807942	0	670	5961	0.898959	0	550	6160	0.918033	0	387	4166	0.915001	0
rps4	235	5587	305	0.0517651	0	577	2027	0.778418	0	1203	4238	0.778901	0	1572	5556	0.779461	0	6635	16207	0.709526	0	1252	3488	0.735865	0	1999	6076	0.752446	0	929	2117	0.69501	0	2227	4947	0.689573	0	1121	5742	0.83666	0	789	6126	0.8859	0	682	3730	0.845422	0
rps4	299	1605	3569	0.689795	0	229	2570	0.918185	0	6050	51	0.00835929	3.194e-25	6123	66	0.0106641	1.5868e-42	3584	11680	0.765199	0	1079	4006	0.787807	0	1187	5238	0.815253	0	3329	71	0.0208824	9.2332e-63	904	4354	0.828072	0	670	6681	0.908856	0	513	6123	0.922694	0	327	2677	0.891145	0
rps4	308	5261	74	0.0138707	1.8422e-49	1390	1491	0.517529	0	1611	4665	0.743308	0	1667	4327	0.721889	0	4996	9620	0.658183	0	1641	3576	0.685451	0	1758	4461	0.717318	0	1345	2204	0.62102	0	1252	4074	0.764927	0	879	6741	0.884646	0	640	5806	0.900714	0	378	2700	0.877193	0
rps4	332	5600	131	0.0228581	0	483	2584	0.842517	0	5251	1499	0.222074	0	4546	1168	0.20441	0	2803	10336	0.786666	0	1256	4467	0.780535	0	1065	4888	0.821099	0	2928	1083	0.270007	0	688	5107	0.881277	0	595	8028	0.930998	0	414	5889	0.934317	0	297	2877	0.906427	0
rps4	340	5765	6	0.00103968	9999	2930	132	0.0431091	0	6710	41	0.00607317	8.1185e-15	5559	33	0.00590129	8.3997e-15	12498	186	0.0146641	0	5616	82	0.014391	5.6097e-54	5758	123	0.0209148	0	4019	50	0.012288	5.153e-32	5567	225	0.0388467	0	8131	631	0.0720155	0	5841	340	0.0550073	0	3060	123	0.0386428	0
rps4	377	5607	438	0.0724566	0	393	2623	0.869695	0	975	5817	0.856449	0	616	4569	0.881196	0	2342	8878	0.791266	0	1060	4683	0.815427	0	754	4728	0.862459	0	762	3770	0.831862	0	709	5421	0.884339	0	618	8953	0.93543	0	410	5414	0.929602	0	276	2837	0.91134	0
rps4	441	4100	716	0.148671	0	1934	422	0.179117	0	5257	47	0.00886124	1.8156e-24	4972	42	0.00837655	5.2871e-23	7598	109	0.014143	1.4457e-66	4129	75	0.0178402	1.1267e-57	4945	53	0.0106042	6.7265e-34	3902	73	0.0183648	4.7374e-57	5661	391	0.0646067	0	6902	1411	0.169734	0	4168	1310	0.239138	0	2142	478	0.182443	0
rps4	524	1443	3494	0.707717	0	315	2118	0.87053	0	801	4623	0.852323	0	685	3957	0.852434	0	1159	5527	0.826653	0	777	3460	0.816616	0	584	3881	0.869205	0	654	3717	0.850377	0	530	5815	0.91647	0	543	7899	0.935679	0	263	4504	0.944829	0	218	2603	0.922722	0
rps4	711	6392	62	0.00960645	6.9504e-32	2821	195	0.0646552	0	6671	94	0.013895	7.9572e-64	5073	88	0.017051	4.3406e-72	9932	284	0.0277995	0	5226	160	0.0297066	0	4954	180	0.0350604	0	4700	158	0.0325237	0	5127	502	0.089181	0	9109	731	0.0742886	0	4947	646	0.115502	0	2643	271	0.0929993	0
rps4	738	5829	122	0.0205008	0	2302	514	0.182528	0	6211	206	0.0321022	0	5457	206	0.0363765	0	10191	564	0.0524407	0	4748	282	0.0560636	0	5194	362	0.0651548	0	4430	272	0.0578477	0	5113	659	0.114172	0	8285	1117	0.118805	0	4980	1104	0.18146	0	2659	402	0.13133	0
rps4	882	6016	6	0.000996347	9999	2906	55	0.0185748	3.5813e-43	7008	29	0.00412107	2.5052e-07	9079	29	0.00318401	2.7677e-07	29180	296	0.0100421	0	5611	53	0.00935734	7.4704e-27	9851	42	0.00424543	2.4591e-12	5032	63	0.0123651	1.0613e-39	9872	292	0.0287288	0	9965	477	0.0456809	0	8828	451	0.0486044	0	5135	231	0.0430488	0
rps4	936	6461	13	0.00200803	0.1341	3104	126	0.0390093	0	7812	171	0.0214205	0	6398	136	0.0208142	0	30858	1359	0.0421827	0	5941	254	0.0410008	0	8361	265	0.0307211	0	4662	267	0.0541692	0	8570	1504	0.149295	0	7326	2623	0.263645	0	3771	2528	0.401334	0	4015	1381	0.25593	0
rps4	956	6298	51	0.00803276	7.9206e-24	2159	956	0.306902	0	1142	6806	0.856316	0	735	4217	0.851575	0	5006	21965	0.814393	0	1105	4822	0.813565	0	1053	5949	0.849614	0	900	3883	0.811834	0	1214	8603	0.876337	0	665	8899	0.930468	0	307	4443	0.935368	0	429	4892	0.919376	0
rps4	967	5386	375	0.0650929	0	1227	1629	0.570378	0	3429	3759	0.522955	0	1834	1900	0.508838	0	10779	12166	0.530224	0	2453	2938	0.544982	0	2703	2814	0.51006	0	2273	1929	0.459067	0	3270	5245	0.615972	0	1275	7102	0.847798	0	491	3001	0.859393	0	678	3962	0.853879	0
rps4	992	8604	10758	0.555624	0	1198	7616	0.86408	0	5739	15836	0.733998	0	3727	11276	0.751583	0	9900	22727	0.69657	0	5029	11850	0.702056	0	4758	13272	0.736106	0	3340	11681	0.777645	0	1968	8935	0.819499	0	2618	25037	0.905334	0	1422	15389	0.915413	0	725	5384	0.881323	0
rps4	1042	7852	9017	0.534531	0	2185	5250	0.70612	0	9661	8447	0.466479	0	7159	7081	0.497261	0	10021	9845	0.49557	0	7182	7128	0.498113	0	7639	8921	0.538708	0	4452	8926	0.667215	0	1751	5223	0.748925	0	3852	19973	0.838321	0	2521	14542	0.852253	0	758	3304	0.813392	0
rps4	1043	16544	231	0.0137705	0	3829	3562	0.481937	0	11542	6466	0.359063	0	9050	5166	0.363393	0	11557	7953	0.407637	0	8338	5869	0.413106	0	9471	7064	0.427215	0	6357	6942	0.521994	0	2273	4611	0.669814	0	4732	18940	0.800101	0	2786	14253	0.836493	0	885	3140	0.780124	0
rps4	1052	15800	213	0.0133017	0	2807	4249	0.602183	0	7184	9913	0.579809	0	5735	8407	0.59447	0	8316	9056	0.521299	0	6438	7149	0.526165	0	6532	9852	0.601318	0	5596	7141	0.56065	0	1850	4318	0.700065	0	3165	19549	0.860659	0	2108	14844	0.875649	0	585	3018	0.837635	0
rps4	1057	15489	419	0.0263389	0	2301	4709	0.671755	0	6848	10104	0.596036	0	5185	8931	0.632686	0	7942	8884	0.527992	0	6332	7155	0.530511	0	6012	10306	0.631572	0	4586	8084	0.638043	0	1607	4350	0.730233	0	3667	18901	0.837513	0	2292	14626	0.864523	0	652	2831	0.812805	0
rps7	332	4071	1912	0.319572	0	405	2823	0.874535	0	862	5333	0.860856	0	435	3135	0.878151	0	2004	9267	0.822199	0	1119	5315	0.82608	0	523	2867	0.845723	0	838	5857	0.874832	0	316	3109	0.907737	0	725	12473	0.945067	0	137	2064	0.937756	0	116	1244	0.914706	0
rps7 leader	-218	7160	10	0.0013947	0.79244	3840	211	0.0520859	0	9395	139	0.0145794	0	77139	849	0.0108863	0	11644	268	0.0224983	0	10163	228	0.0219421	0	55787	1216	0.0213322	0	16785	730	0.0416786	0	2607	156	0.0564604	0	38109	3114	0.0755404	0	76780	8362	0.0982124	0	1158	106	0.0838608	0
rps7 leader	-217	6334	58	0.00907384	9999	3356	243	0.0675188	0	5912	2606	0.30594	0	52395	25598	0.328209	0	8369	3639	0.303048	0	6390	2902	0.312312	0	40490	16526	0.289848	0	8987	6528	0.420754	0	1697	1105	0.394361	0	20008	16509	0.452091	0	50376	34758	0.408274	0	757	523	0.408594	0
rps7 leader	-206	7570	11	0.001451	0.56794	4127	130	0.0305379	0	9726	371	0.0367436	0	74983	3297	0.042118	0	14899	834	0.0530096	0	10504	530	0.0480334	0	55112	2284	0.0397937	0	16720	1565	0.0855893	0	4241	354	0.0770403	0	39879	3556	0.0818695	0	79864	5485	0.0642655	0	1930	155	0.0743405	0
[truncated: 106 more columns]
