# Supplementary material for: Comprehensive High-Resolution Analysis of the Role of an Arabidopsis Gene Family in RNA Editing
Source: PLoS Genet. 2013 Jun 20;9(6):e1003584. doi: 10.1371/journal.pgen.1003584 (PMC3688494; doi:10.1371/journal.pgen.1003584)
Supplement: Dataset S2 — Average and standard deviation of editing extent for previously reported sites. (XLSX) [file pgen.1003584.s002.xlsx]

## Sheet: Sheet1
Dataset S2. Average and standard deviation of editing extent for 523 previously reported organelle sites
Gene	position ATG	average editing extent (wt)	stdev editing extent (wt)	amino-acid change	putative cis element (-20 +5)
accD	794	0.995805	0.00143925	S to L	TTCAGAAAGAATCGAGCTTTCGATTG
accD	1568	0.729486	0.137813		CGATATTCTTGTTTACTACTCAGTAA
atpF	92	0.974418	0.00520457	P to L	CGATATTTTAGCAACAAATCCAATAA
clp	559	0.932294	0.0294478	H to Y	CAGCAACAGAAGCCCAAGCTCATGGA
matK	640	0.897567	0.0265898	H to Y	TCTTGTTCTTATATAATTCTCATGTA
ndhB	149	0.993516	0.00337782	S to L	TCTTCTTCTGATGATCGATTCAACCT
ndhB	467	0.984263	0.00500343	P to L	AATAACTATCTTTGTAGCTCCAGAAT
ndhB	586	0.986254	0.00625449	H to Y	CAAGCTCTTCTATTCTGGTTCATGGT
ndhB	746	0.991528	0.00331656	S to F	CAAGCTTTCCCTAGCCCCTTCTCATC
ndhB	830	0.987819	0.0040931	S to L	TACTTCGAAAGTAGCTGCTTCAGCTT
ndhB	836	0.967413	0.0219978	S to L	GAAAGTAGCTGCTTCAGCTTCAGCCA
ndhB	872	0.977296	0.0105678	S to L	CGATATTCCTTTTTATTTCTCATCAA
ndhB	1255	0.995471	0.00109114	H to Y	CAGGTTTTTTTGGAAAACTCCATTTA
ndhB	1481	0.987524	0.00576876	P to L	TGTGATAGCATCTACTATACCAGGAA
ndhD	2	0.498276	0.101215	T to M	GGTGTATCTTGTCTTTACCACGAATG
ndhD	383	0.989006	0.00405073	S to L	GTACAGCGGTCAAATAGGATCATTTT
ndhD	674	0.951156	0.0278131	S to L	TATTGCTTTTGCCGTCAAATCACCGA
ndhD	878	0.903447	0.0389182	S to L	CCAAATAATTTATGCAGCTTCAACAT
ndhD	887	0.902727	0.0399156	P to L	TTATGCAGCTTCAACATCTCCCGGTC
ndhF	290	0.988653	0.00344598	S to L	TCCACTTACTTCTATTATGTCAATAT
ndhG	50	0.82431	0.0645255	S to F	TCTTTTAGTTTTTCTGGGATCCGGTC
petL	5	0.93472	0.0279138	P to L	TTTATTGAGTCCCTTCATGCCTACTA
psbE	214	0.996519	0.00177019	P to S	TAATAACAGGCCGTTTTGATCCTTTG
psbF	77	0.988573	0.0074563	S to F	ACTAGCTGTACCTACCGTTTCTTTTT
psbZ	50	0.949148	0.0170989	S to L	TGCATTAATTATTACTTCATCAATCT
rpl23	89	0.847763	0.0641981	S to L	TTTTAATGTCGAATCAGGATCAACTA
rpoA	200	0.855429	0.0652749	S to F	ATGTATTACACGTGCAAAATCTGAGA
rpoB	338	0.915165	0.0498734	S to F	AATGAATTCCCTTGGAACTTCTATAG
rpoB	551	0.944613	0.0151666	S to L	AATATCTATTCTAGTTCTATCATCAG
rpoB	2432	0.940246	0.0330506	S to L	AATAATTCGTGTATATATTTCACAGA
rpoC1	488	0.23849	0.0778284	S to L	TTTCTTACGATTACGAGGTTCATTTG
rps12-intron		0.362336	0.0837708		GGAAATTCTTTTTGAAATATCACGGA
rps14	80	0.923979	0.0873476	S to L	TCATTTGATTCGTCGATCCTCAAAAA
rps14	149	0.905421	0.0400961	P to L	TCATGGAAAATTACAATCCCCACCGC
atp1	1110	0.121277	0.0627919	silent	ATTAGACCTGCTATTAACGTCGGCTT
atp1	1178	0.989213	0.0025933	S to L	GAAACAAGTATGCGGTAGTTCAAAAC
atp1	1292	0.99349	0.00172614	P to L	TGCAAGGCTGACAGAAGTACCGAAAC
atp1	1415	0.978256	0.0056997	P to L	TCAATATGAGAAAGCCATTCCAAATA
atp1	1484	0.985093	0.00371728	P to L	TAACGAAAGAAAAATGGAACCAGATG
atp4	89	0.986723	0.00393514	S to L	ATTAAGTTCGAAGAAGATCTCAATCT
atp4	138	0.865854	0.0336932	silent	CTTTGTTTTATAGGCTTTATCATATT
atp4	144	0.196802	0.0680134	silent	TTTATAGGCTTTATCATATTCAGTCG
atp4	215	0.98895	0.00178701	S to L	CCAGGCTATTCAGGAAGAATCGCAGC
atp4	248	0.985766	0.00271435	P to L	CAATCCTAACGAAGTAGTTCCTCCGG
atp4	250	0.86129	0.0251431	P to L	ATCCTAACGAAGTAGTTCCTCCGGAA
atp4	251	0.990868	0.00156429	P to L	TCCTAACGAAGTAGTTCCTCCGGAAT
atp4	382	0.52213	0.236521	silent	AAGCTTTGTTATGCCGAAACCTAAAT
atp4	395	0.984096	0.0049489	S to L	CCGAAACCTAAATGTTAAGTCAGCAA
atp4	416	0.977256	0.00538339	T to I	AGCAACACTTACAAATGCCACTTCTT
atp6	475	0.984096	0.01191	P to S	CTATTTCTCATTCACAAATCCATCTT
atp9	53	0.99128	0.00252903	S to L	GATGTTAGAAGGTGCAAAATCAATAG
atp9	83	0.987522	0.00386919	S to L	CGGAGCTGCTACAATTGCTTCAGCGG
atp9	167	0.983239	0.00869169	S to L	TCCATCATTGGCTAAACAATCATTTG
atp9	224	0.985201	0.00592255	P to L	AGCTATTGCATTGTTTGCCCCAATGA
ccmB	28	0.873472	0.058313	H to Y	GACTTTTTCTTGAACTATATCATAAA
ccmB	71	0.873525	0.0675955	S to L	ACCAATCACGAGTTTTTCTTCATTCC
ccmB	75	0.119777	0.0331577	silent	ATCACGAGTTTTTCTTCATTCCTCTC
ccmB	78	0.0381303	0.0130369	silent	ACGAGTTTTTCTTCATTCCTCTCGTA
ccmB	80	0.636352	0.185371	S to L	GAGTTTTTCTTCATTCCTCTCGTATA
ccmB	128	0.723669	0.110052	S to L	AGGTTTTGAAAAAGACTTTTCATGTC
ccmB	137	0.791525	0.0871169	S to F	AAAAGACTTTTCATGTCATTCCCATT
ccmB	138	0.0936074	0.0463581	silent	AAAGACTTTTCATGTCATTCCCATTT
ccmB	148	0.760463	0.127313	P to L	CATGTCATTCCCATTTAGGTCCGATT
ccmB	149	0.780125	0.104222	P to L	ATGTCATTCCCATTTAGGTCCGATTC
ccmB	154	0.802133	0.0908364	R to W	ATTCCCATTTAGGTCCGATTCGGATC
ccmB	159	0.765368	0.12696	silent	CATTTAGGTCCGATTCGGATCCCTCC
ccmB	160	0.781362	0.102951	P to S	ATTTAGGTCCGATTCGGATCCCTCCG
ccmB	164	0.765563	0.095622	P to L	AGGTCCGATTCGGATCCCTCCGTTGT
ccmB	172	0.833155	0.0916949	P to S	TTCGGATCCCTCCGTTGTTTCCTTTT
ccmB	179	0.814658	0.0989242	P to L	CCCTCCGTTGTTTCCTTTTCCTCCTG
ccmB	181	0.847239	0.0865116	P to S	CTCCGTTGTTTCCTTTTCCTCCTGCA
ccmB	193	0.597069	0.230329	P to F	CTTTTCCTCCTGCACCTTTTCCTCGA
ccmB	194	0.611113	0.216374	P to F	TTTTCCTCCTGCACCTTTTCCTCGAA
ccmB	196	0.0507173	0.0184786	R to stop	TTCCTCCTGCACCTTTTCCTCGAAAT
ccmB	286	0.891835	0.0662581	R to W	TTCTACAATTGGTGGGTCACCGGGTT
ccmB	304	0.855794	0.0764393	R to C	ACCGGGTTATTCAAATAAGTCGTGTT
ccmB	338	0.851893	0.0750286	S to L	TTTTCCCATGTTACAACTTTCGTACC
ccmB	367	0.748736	0.081857	R to W	TCGGTCGATCCGGAATGGATCGGTTA
ccmB	379	0.733769	0.0884588	P to L	GAATGGATCGGTTAAACATTCCATTA
ccmB	380	0.813394	0.0912064	P to L	AATGGATCGGTTAAACATTCCATTAG
ccmB	406	0.315277	0.104999	silent	GGAGCCTGGTCTTGACTCTTCTGTGT
ccmB	424	0.813681	0.138088	R to C	TTCTGTGTGGTATTCATTCTCGTTCG
ccmB	428	0.874033	0.077349	S to L	GTGTGGTATTCATTCTCGTTCGGCTC
ccmB	441	0.06166	0.0278162	silent	TCTCGTTCGGCTCTTGGAATCACATC
ccmB	467	0.797203	0.11574	S to L	CAGCAGTGGTTGGAACAGCTCGCAAA
ccmB	475	0.819016	0.109776	P to L	GTTGGAACAGCTCGCAAAATCCAACC
ccmB	476	0.821343	0.109511	P to L	TTGGAACAGCTCGCAAAATCCAACCA
ccmB	485	0.812498	0.105635	S to L	CTCGCAAAATCCAACCACTTCACCTA
ccmB	501	0.0629953	0.0327244	silent	CACTTCACCTACTTTATTGCCCCTAA
ccmB	502	0.0472818	0.0141456	silent	ACTTCACCTACTTTATTGCCCCTAAC
ccmB	512	0.847477	0.0821323	S to F	TTTATTGCCCCTAACCGTTTCTCGTA
ccmB	514	0.865475	0.110197	R to C	TATTGCCCCTAACCGTTTCTCGTACC
ccmB	551	0.874971	0.0799936	S to L	AGAATGGTTTCATGTTCTTTCATCGA
ccmB	554	0.868847	0.0868509	S to L	ATGGTTTCATGTTCTTTCATCGATTG
ccmB	566	0.8671	0.0858997	S to F	TCTTTCATCGATTGGTTATTCCTCTC
ccmB	569	0.872099	0.0810726	S to F	TTCATCGATTGGTTATTCCTCTCTGT
ccmB	576	0.360946	0.0802133	silent	ATTGGTTATTCCTCTCTGTTCGTATC
ccmB	596	0.748796	0.135538	S to L	CGTATCTCTTTTTCCAATTTCGGTCT
ccmC	103	0.956953	0.0150211	H to Y	TCTTAACAGCGATGGCTATTCATTTA
ccmC	133	0.981549	0.00712626	L to F	TTGGGGTAGCACCACTAGATCTTCAA
ccmC	179	0.970926	0.0164679	A to V	TCTCTATGTACATGTTCCTGCGGCTC
ccmC	184	0.722044	0.152869	R to W	ATGTACATGTTCCTGCGGCTCGGATG
ccmC	252	0.304996	0.0635005	silent	TTCCTATTAACAAAACATCCCCTTTA
ccmC	331	0.955694	0.0155912	R to W	CCTTAGTTACTGGGGGGTTTCGGGGA
ccmC	381	0.211251	0.0832229	silent	GTGTGGGATGCTCGTTTGACCTCTGT
ccmC	395	0.972533	0.0142597	S to L	TTTGACCTCTGTATTCATCTCGTTTC
ccmC	400	0.816706	0.035581	L to F	CCTCTGTATTCATCTCGTTTCTTATT
ccmC	421	0.798983	0.0757634	R to C	TTATTTACCTGGGTGCACTGCGTTTT
ccmC	436	0.949137	0.0209504	P to S	CACTGCGTTTTCAAAAGCTTCCTGTC
ccmC	446	0.948762	0.0220407	P to L	TCAAAAGCTTCCTGTCGAACCGGCTT
ccmC	458	0.837712	0.0477588	S to L	TGTCGAACCGGCTTCTATTTCAATTC
ccmC	463	0.910506	0.0484202	R to C	AACCGGCTTCTATTTCAATTCGTGCT
ccmC	467	0.863152	0.0501925	A to V	GGCTTCTATTTCAATTCGTGCTGGAC
ccmC	473	0.901452	0.0816195	P to L	TATTTCAATTCGTGCTGGACCGATCG
ccmC	477	0.0269991	0.0109171	silent	TCAATTCGTGCTGGACCGATCGATAT
ccmC	497	0.866298	0.0225708	S to F	CGATATACCAATAATAAAGTCTTCAG
ccmC	521	0.955657	0.0410003	S to L	AGTCAACTGGTGGAATACATCGCATC
ccmC	548	0.934001	0.0491147	S to F	ACCTGGGAGCATTAGCCGATCTGGTA
ccmC	568	0.944738	0.0311924	P to S	CTGGTACATCAATACATGTTCCTATG
ccmC	575	0.961337	0.0210578	P to L	ATCAATACATGTTCCTATGCCCATTC
ccmC	576	0.0544036	0.0139933	silent	TCAATACATGTTCCTATGCCCATTCC
ccmC	608	0.974649	0.023941	P to L	GTCTAACTTTGCTAACTTCCCCTTCT
ccmC	614	0.948152	0.0383674	S to L	CTTTGCTAACTTCCCCTTCTCAACCC
ccmC	618	0.812071	0.0561531	silent	GCTAACTTCCCCTTCTCAACCCGTAT
ccmC	619	0.922575	0.0380314	R to C	CTAACTTCCCCTTCTCAACCCGTATC
ccmC	624	0.680363	0.12727	silent	TTCCCCTTCTCAACCCGTATCTTGTT
ccmC	650	0.961892	0.0173154	P to L	TGTTCTGGAAACACGTCTTCCTATTC
ccmC	656	0.946568	0.0238163	P to L	GGAAACACGTCTTCCTATTCCATCTT
ccmC	673	0.73804	0.11085	P to S	TTCCATCTTTTCTCGAATCTCCTATA
ccmFc	50	0.963887	0.0517941	P to L	TATTATTTTTATGGTCGTGCCTTGTG
ccmFc	103	0.956612	0.0518069	P to S	GGTTCGTCAGTAGAGATGTTCCCACG
ccmFc	122	0.965523	0.0498052	S to F	TCCCACGGGTGCCCCTTTTTCCAATG
ccmFc	123	0.750533	0.26624	silent	CCCACGGGTGCCCCTTTTTCCAATGG
ccmFc	146	0.981763	0.0245869	P to L	TGGTACTATAATTCCTATTCCTATCT
ccmFc	155	0.954264	0.0600838	S to L	AATTCCTATTCCTATCTCTTCATTCC
ccmFc	160	0.937376	0.0329886	P to S	CTATTCCTATCTCTTCATTCCCTCTT
ccmFc	175	0.664912	0.176305	silent	CATTCCCTCTTTTGGTCTATCTACAT
ccmFc	333	0.738938	0.238566	silent	TTCGTTCCCGTTCTTCATTTCCGTCT
ccmFc	334	0.958041	0.034133	R to C	TCGTTCCCGTTCTTCATTTCCGTCTT
ccmFc	378	0.187164	0.055925	silent	TTCTCATATTTAGAATCTTTCTGCGG
ccmFc	406	0.890939	0.0426745	R to C	TGCTCTGTTTACTATTCTTTCGTACT
ccmFc	415	0.957931	0.0184579	L to F	TACTATTCTTTCGTACTTTCCTCTTT
ccmFc	561	0.332956	0.076294	silent	TTAGATTTAGAAAGAAGGGTCGAAGG
ccmFc	925	0.0242716	0.0116079	P to S	GGAATTTGATGATCTATAAACCGTCC
ccmFc	1150	0.0941993	0.0594016	silent	AAGTGGCTATACATACAAATCTATTT
ccmFc	1172	0.990969	0.00442882	S to L	ATTTACGGATCTATATGCTTCGATTG
ccmFc	1215	0.770154	0.0891588	silent	ACAGGAGGTTGGTATACCACCATAAT
ccmFc	1246	0.648537	0.201614	R to W	TGCCTTTTATTTTTTTTATTCGGATA
ccmFc	1280	0.633262	0.153892	S to L	GTTGGCTTCGTTGGGAGGCTCGCCTA
ccmFc	1327	0.997741	0.000554729	R to stop	AGGATAAGTTGCGTTGGAATCGAGAA
ccmFn1	104	0.923303	0.0160841	P to L	ACCAGCGTTTGGTGCAGCACCTGCAT
ccmFn1	143	0.953511	0.00915333	S to L	TCTTTCTTTCCTTGGTCTTTCGTTCT
ccmFn1	157	0.925799	0.0447329	P to S	GTCTTTCGTTCTGTCATATTCCTAAT
ccmFn1	200	0.00633441	0.00363336	P to L	CGTATTAACCGCTAATGCACCTTTCT
ccmFn1	262	0.951963	0.0149512	R to W	GTAGTATTTTATTATGGTGTCGGATC
ccmFn1	269	0.961636	0.0131365	P to L	TTTATTATGGTGTCGGATCCCAAATT
ccmFn1	289	0.852461	0.102786	L to F	CAAATTTTTATGGATTTTTTCTTTGT
ccmFn1	371	0.103768	0.0356325	S to L	TCTTTTTTTTTTTTTTGTCTCGAACT
ccmFn1	378	0.887361	0.128432	silent	TTTTTTTTTGTCTCGAACTTCGTGAA
ccmFn1	484	0.0946205	0.0645057	R to C	CCCTTGTTGATTCTGAACTTCGTTCG
ccmFn1	709	0.569203	0.151443	P to F	GCATTGCTTTGTTTTTCTCTCCTTTC
ccmFn1	710	0.948663	0.0109136	P to F	CATTGCTTTGTTTTTCTCTCCTTTCC
ccmFn1	779	0.923881	0.0690661	S to L	TACCGAACCGCTTGCAGAATCAAATC
ccmFn1	791	0.858696	0.0500981	P to L	TGCAGAATCAAATCCTGTTCCACAAG
ccmFn1	806	0.958187	0.0155883	S to L	TGTTCCACAAGATCCTATATCAGCTA
ccmFn1	955	0.870263	0.0653496	R to C	AAAAGAATGGAACGCTGCTTCGCTCT
ccmFn-2	65	0.886997	0.0283475	S to L	AAAGAAAGAGACCACTACTTCGCCTC
ccmFn-2	93	0.342488	0.0800889	silent	TGTTGGACCGCCGGCGCGAACACAGT
ccmFn-2	176	0.904012	0.0310809	P to L	TTTAACCGTAGGCATCTTGCCAGGAA
ccmFn-2	208	0.802712	0.0777185	R to W	GGGCTTATCATGAATTAGGTCGGGGT
ccmFn-2	226	0.93479	0.0208818	R to W	GTCGGGGTGGCTGGTGGTTTCGGGAT
ccmFn-2	259	0.950132	0.00975517	R to W	AAAATGCTTCTTTTATGCCTCGGGTA
ccmFn-2	277	0.93238	0.0231878	R to C	CTCGGGTATTAGCCACAGCTCGTATT
ccmFn-2	320	0.748181	0.106654	S to L	CCTTCTTCATTCTTGGACCTCGTTTC
ccmFn-2	344	0.950268	0.0128684	P to L	TCTTAATATTGTGACTTTTCCATGCT
ccmFn-2	356	0.945911	0.015103	S to L	GACTTTTCCATGCTGTGTCTCAGGAA
ccmFn-2	391	0.95927	0.0108119	P to S	TACGGTCCGGATTGCTAGCTCCCGTT
cob	118	0.973946	0.00846017	P to S	GTTATTGGTGGGGGTTCGGTCCGTTA
cob	286	0.98413	0.00532143	L to F	CTAATGGGGCAAGTATGTTTCTTATT
cob	325	0.969664	0.00625433	H to Y	ATATTTTTCGTGGTCTATATCATGCG
cob	568	0.987772	0.00319747	H to Y	ATCGTTTTTTTAGTCTTCATCATTTA
cob	610	0.181085	0.0932606	silent	TAGGCGCCAGTCTTCTTCATCTGGCC
cob	853	0.990309	0.00267564	H to Y	AATGGTATTTCCTACCGATCCATGCC
cob	908	0.994382	0.00170717	P to L	AGGTGTAGCCGCAATAGCACCAGTTT
cob	924	0.282955	0.0905192	silent	GCACCAGTTTTTATATGTCTCTTGGC
cob	982	0.994165	0.00262942	H to Y	GTTCAAGTTTTCGACCGATTCACCAA
cob	1084	0.995213	0.00134954	P to S	TTACTATTGGACAAATTTCTCCTTTG
cox2	25	0.629544	0.130536	L to F	TTGTTCTAAAATGGTTATTCCTCACA
cox2	27	0.874466	0.0690526	silent	GTTCTAAAATGGTTATTCCTCACAAT
cox2	71	0.993397	0.00137572	S to F	GGAACCATGGCAATTAGGATCTCAAG
cox2	138	0.868926	0.045047	silent	CACGATATCTTTTTCTTCCTCATTCT
cox2	253	0.995399	0.00126043	R to W	GAACTACTATCGAGATTCTTCGGACC
cox2	278	0.952324	0.0958512	S to L	CATCTTTCCTAGTATCATCTCGATGT
cox2	379	0.988455	0.00663911	R to W	CTATTGGACATCAATGGTATCGGACT
cox2	476	0.991266	0.00737471	S to L	AGATCTAGAATTGGGTCAATCACGTT
cox2	557	0.991148	0.0141725	P to L	TGTAACATCTGCTGATGTACCTCATA
cox2	581	0.989744	0.00589872	S to L	TAGTTGGGCTGTACCTTCCTCAGGTG
cox2	698	0.997714	0.000835865	T to M	TGGAACTAATCATGCCTTTACGTCTA
cox2	721	0.993836	0.001467	P to S	CTATCGTCGTAGAAGCTGTTCCTAGG
cox2	742	0.997922	0.000629713	R to W	CTAGGAAAGATTATGGTTCTCGGGTA
cox3	112	0.982813	0.00540976	P to S	GAGGTGTGATGTACATGCACCCATTT
cox3	245	0.986951	0.00568997	P to L	CAAAGTCGTACAATTAGGACCTCGAT
cox3	257	0.94287	0.0272069	S to F	ATTAGGACCTCGATATGGTTCTATTC
cox3	311	0.939905	0.0421851	S to F	TTTTGCTTTTTTTTGGGCTTCTTCTC
cox3	314	0.98513	0.00221687	S to F	TGCTTTTTTTTGGGCTTCTTCTCATT
cox3	413	0.917407	0.0287821	P to L	AATCCCTTTTCTTAATACCCCTATTC
cox3	422	0.983655	0.00812855	P to L	TCTTAATACCCCTATTCTCCCTTCAT
cox3	603	0.225143	0.144103	silent	ATTTATGGTTCTACCTTTTTCTTAGC
cox3 trailer	49	0.567424	0.127522		AAGCTCGAAGACAAAGAGAACCGGGC
cox3 trailer	82	0.798335	0.048695		AAGAATTACTGCAGCTTTCCCACTCC
cox3 trailer	130	0.939171	0.0234055		AGTCTCTTCCACTTTCCTACCAAATC
cox3 trailer	186	0.894847	0.0440984		TCGAAGAGATTATGGCAGATCATGTT
matR	374	0.784844	0.0851778	P to L	TGTACTACTATCGGCCCTACCAGGCA
matR	461	0.883669	0.0553564	S to L	GATTGTTCAGAGAGTCAGATCGGTTC
matR	1593	0.36717	0.184618	silent	GGATCTATCAGCAGCGAATTCCCCAT
matR	1596	0.340163	0.147931	silent	TCTATCAGCAGCGAATTCCCCATAAA
matR	1730	0.75761	0.0818735	S to F	CGAAGACATCGTAAATTGGTCCGCGG
matR	1731	0.447207	0.148109	silent	GAAGACATCGTAAATTGGTCCGCGGG
matR	1751	0.683494	0.120177	P to L	CGCGGGCATCGCGATAAGTCCTCTGT
matR	1771	0.63709	0.161816	R to C	CTCTGTCCTACTACAGGTGCCGCGAC
matR	1807	0.647413	0.18546	H to Y	AAGTCCGAACGATTGTCGACCACCAG
matR	1895	0.870186	0.0609326	S to L	CCTCAAGTACTCCAAAGACTCAAATA
mttb	59	0.888324	0.0338243	S to L	CTATGAATTTAATTTCGCATCGGAAA
mttb	97	0.629272	0.113459	R to W	AAGTTCGAATCCGTTCCGTTCGGATA
mttb	144	0.292265	0.163861	silent	TGGTTTACGTGTTACTGGTTCCCGGA
mttb	145	0.798938	0.120628	P to S	GGTTTACGTGTTACTGGTTCCCGGAA
mttb	161	0.873873	0.038071	S to F	GTTCCCGGAAGAGTTAATATCTCCAT
mttb	164	0.86991	0.0551099	P to L	CCCGGAAGAGTTAATATCTCCATTAG
mttb	173	0.834866	0.0567104	S to L	GTTAATATCTCCATTAGCGTCACCCT
mttb	177	0.103591	0.0398482	silent	ATATCTCCATTAGCGTCACCCTTTCT
mttb	361	0.855514	0.030744	L to F	GGACGAAATACAATCGATTCCTCCAT
mttb	364	0.760345	0.107281	H to Y	CGAAATACAATCGATTCCTCCATTTA
mttb	377	0.467976	0.0928991	S to F	ATTCCTCCATTTAAGTGGTTCTCGCT
mttb	379	0.893422	0.0299963	R to C	TCCTCCATTTAAGTGGTTCTCGCTTC
mttb	387	0.201676	0.0794457	silent	TTAAGTGGTTCTCGCTTCTTCTTGTT
mttb	406	0.751814	0.0702375	P to F	TCTTGTTCCTGTTCCTAACTCCTCCC
mttb	407	0.797394	0.063253	P to F	CTTGTTCCTGTTCCTAACTCCTCCCC
mttb	409	0.815915	0.0324226	P to S	TGTTCCTGTTCCTAACTCCTCCCCGG
mttb	412	0.754294	0.119532	R to W	TCCTGTTCCTAACTCCTCCCCGGGTC
mttb	440	0.715689	0.148847	P to L	TCCCAATGTTTGGCACTTTCCATACT
mttb	474	0.544916	0.130139	silent	GCAACATCAACAAATTCGCTCATGAT
mttb	505	0.947592	0.0147135	H to Y	TACAACCTAAGATCTATGACCATATT
mttb	530	0.841388	0.0592743	S to L	TATGTTAACTGTTCGTATTTCGTTCA
mttb	538	0.877423	0.0381531	P to S	CTGTTCGTATTTCGTTCATTCCATCG
mttb	552	0.278425	0.0525734	silent	TTCATTCCATCGGTATGCTCCCAGGT
mttb	581	0.755513	0.0419343	P to L	TGTAATTGTGATCTGTTTGCCAGAAC
mttb	586	0.383553	0.167663	silent	TTGTGATCTGTTTGCCAGAACCAAGG
mttb	587	0.869922	0.0478978	P to L	TGTGATCTGTTTGCCAGAACCAAGGG
mttb	643	0.830545	0.0345287	P to S	GTCGTTTTTTGATGGTTTTTCCGCTT
mttb	649	0.766015	0.0510969	L to F	TTTTGATGGTTTTTCCGCTTCTCACA
mttb	665	0.796151	0.0694138	S to F	GCTTCTCACAGCTGCTCTTTCCACAC
mttb	666	0.503613	0.210748	silent	CTTCTCACAGCTGCTCTTTCCACACC
mttb	693	0.740786	0.0462022	silent	CCGGATATCTGGTGCCAAATCGTCGC
mttb	700	0.853354	0.106837	R to C	TCTGGTGCCAAATCGTCGCCCGTTTC
mttb	705	0.477382	0.0805365	silent	TGCCAAATCGTCGCCCGTTTCCTTAT
mttb	746	0.707873	0.240698	S to L	GTTGGCTATTTTTGTGGCATCGATTG
nad1	167	0.997235	0.000873111	S to L	ACAACCTCTAGCAGATGGTTCGAAAT
nad1	265	0.997449	0.000730015	R to W	TTATGTTAAGTCTGGTCGCTCGGGCC
nad1	307	0.99747	0.000586912	P to L	ATGGTATGGTATTGTCAGATCCGAAC
nad1	308	0.993224	0.00378228	P to L	TGGTATGGTATTGTCAGATCCGAACA
nad1	376	0.997978	0.000329252	R to W	ATGGAATTATTATAGCGGGTCGGTCT
nad1	490	0.99696	0.000629035	P to S	CTGTACTAATATGTGTAGGTCCCCGT
nad1	492	0.997067	0.00119779	silent	GTACTAATATGTGTAGGTCCCCGTAA
nad1	493	0.996996	0.000960796	R to C	TACTAATATGTGTAGGTCCCCGTAAT
nad1	500	0.897043	0.0893386	S to L	ATGTGTAGGTCCCCGTAATTCGAGTG
nad1	536	0.996561	0.000766552	S to F	GGCGCAAAAGCAGATATGGTCTGGTA
nad1	571	0.977655	0.0180298	L to F	TCCCTGTATTGGTTATGTTCCTTATT
nad1	580	0.997785	0.000935615	R to C	TGGTTATGTTCCTTATTTCTCGTCTA
nad1	635	0.997482	0.0012276	S to L	CCCAGAAGCGGAAGCTGAATCAGTTG
nad1	674	0.998127	0.000430626	S to F	AGAATATTCTTCAATGGGGTCTGCTC
nad1	725	0.99819	0.000424256	Pto L	TATGATCTTAATGAGTGGTCCATGCA
nad1	743	0.980241	0.0324051	P to L	TCCATGCACATTGTTCTTTCCAGGAG
nad1	755	0.989437	0.00519686	P to L	GTTCTTTCCAGGAGGTTGGCCGCCTA
nad1	823	0.991376	0.00563116	L to F	GGTTTAGTATCAAGGTTCTTCTCTTT
nad1	898	0.997094	0.00255648	R to W	ATCAATTAATGGGACTTGGCCGGAAA
nad2	28	0.718448	0.110872	P to S	CAGAATTCGTTCGGATCCTCCCACAC
nad2	59	0.996611	0.00112435	P to S	CAATCTTTTTTTAGCGGTTTCCCCAG
nad2	89	0.996279	0.00259229	S to F	CTTTATCATTAATGCAACCTCCATTT
nad2	90	0.836835	0.160007	silent	TTTATCATTAATGCAACCTCCATTTT
nad2	285	0.0855149	0.0493007	silent	AGGGACAATTTTACATATTTCTGCCA
nad2	341	0.98663	0.0303694	S to F	CATTTCGATGTGTTTCGATTCTTCCG
nad2	344	0.996248	0.00153646	S to F	TTCGATGTGTTTCGATTCTTCCGACC
nad2	389	0.989584	0.0122717	P to L	TGAATTCATTGTATTAATTCCACTTC
nad2	394	0.994512	0.00112065	P to S	TCATTGTATTAATTCCACTTCCTACT
nad2	400	0.997548	0.000759869	R to C	TATTAATTCCACTTCCTACTCGCGGT
nad2	427	0.998974	0.000571013	H to Y	TGCTCTTTATGATCTCGGCTCATGAT
nad2	461	0.99699	0.000819987	P to L	CATGTATTTAGCTATTGAGCCTCAAA
nad2	530	0.996852	0.000661487	S to L	ATTTTCCACGGAAGCCGGCTCGAAAT
nad2	558	0.439311	0.169916	silent	TTGATCTTAGGTGCATTTTCCTCTGG
nad2	642	0.216236	0.0766465	silent	CAATTAGCCAAGATTTTGACCGGATA
nad2	695	0.99814	0.000775105	S to F	TATTTTTATGGGGATTCTGTCTATCG
nad2	821	0.997257	0.000519561	S to F	TGCGCCTAAAATCTCTATTTCTGCTA
nad2	842	0.990772	0.01753	S to F	TGCTAATATTTTACGTGTTTCTATTT
nad2	953	0.99712	0.000508713	P to L	CCAAACGAAAGTCAAAAGACCTCTAG
nad2	961	0.998474	0.000428251	H to Y	AAGTCAAAAGACCTCTAGCTCATAGT
nad2	991	0.99753	0.0007048	R to C	TTGGACATGTAGGTTATATTCGTACT
nad2	995	0.998062	0.000651739	T to I	ACATGTAGGTTATATTCGTACTGGTT
nad2	1091	0.99812	0.000829184	S to L	GGATGCATTCGCCATAGTTTCAGCAT
nad2	1160	0.983629	0.0326125	S to L	AGCCAAAACGAATCCTATTTCGGCTA
nad2	1233	0.0827828	0.0388279	silent	GCCGGCTTTTGTAGCAAATTCTATTT
nad2	1279	0.985691	0.0243775	P to L	GTGGGGCTTACTTTCTAGCCCCAGTG
nad2	1280	0.997877	0.000536366	P to L	TGGGGCTTACTTTCTAGCCCCAGTGG
nad2	1309	0.9981	0.000572858	R to C	TAGTGACTAGCGTTATAGGTCGTTTT
nad2	1433	0.993502	0.0110623	S to L	GACTTCCTTTTTCATTACTTCATCCT
nad2	1436	0.963068	0.047653	S to F	TTCCTTTTTCATTACTTCATCCTTGC
nad2	1490	0.998284	0.00178088	S to L	TCATCAAATGGCACTCAGTTCATATC
nad3	8	0.757491	0.0546303	S to L	AAAGTGGGCTGTAATGATGTCAGAAT
nad3	26	0.845007	0.0606092	S to F	GTCAGAATTTGCACCAATTTCTATCT
nad3	64	0.737846	0.0833845	silent	GTCTGCTAGTTTCTTTGATCCTACTC
nad3	83	0.822463	0.0525578	P to L	CCTACTCGGTGTTCCTTTTCCATTTG
nad3	149	0.786068	0.055011	S to F	CGAATGTGGTTTCGATCCTTCCGGTG
nad3	211	0.826954	0.0401455	P to F	TTTCAATTTTATTTTTAATCCCTGAT
nad3	212	0.82867	0.0404891	P to F	TTCAATTTTATTTTTAATCCCTGATC
nad3	250	0.878098	0.0264373	P to S	TTTTCTTTCCTTGGGCAGTACCTCCC
nad3	254	0.821542	0.150828	P to L	CTTTCCTTGGGCAGTACCTCCCAACA
nad3	347	0.850639	0.0455262	S to L	TGAATGGAAAAGGGGTGCTTCGGATC
nad3	352	0.859206	0.0315986	R to W	GGAAAAGGGGTGCTTCGGATCGGGAG
nad4	29	0.992379	0.00375014	S to F	ACATTTCTGTGAATGCTATTCTAATC
nad4	74	0.996906	0.000778353	T to I	TCCTGTGCTAGGAAGCATTACTCTTC
nad4	84	0.411195	0.0885237	silent	GGAAGCATTACTCTTCTTTTCATTCC
nad4	107	0.997727	0.000270363	P to L	TCCAAATTCAAGAATACGACCGATAC
nad4	124	0.996452	0.00114655	silent	GACCGATACGATTAATTGGTCTGTGT
nad4	158	0.995687	0.00111904	P to L	TATTACTTTTTTGTATTCTCCTGTTC
nad4	164	0.971244	0.0134308	P to L	TTTTTTGTATTCTCCTGTTCCTCGGA
nad4	166	0.985089	0.00694348	R to W	TTTTGTATTCTCCTGTTCCTCGGATA
nad4	197	0.998241	0.000808686	S to F	CGACTCTTCTACGGCCAAATCTCAAT
nad4	317	0.995006	0.00451827	S to L	TCTGATCCCTATTTGCATTTCAGTGG
nad4	362	0.997622	0.000852164	T to I	TTATGGGAAAGAGTATATTACAGCAT
nad4	376	0.997053	0.00132896	R to C	ATATTACAGCATTTTTAATTCGTGAA
nad4	403	0.995919	0.00156526	R to C	TTCTAATGATCGCCGTGTTCCGCATG
nad4	418	0.0477713	0.0107502	silent	TGTTCCGCATGCTAGATCTTCTACTA
nad4	436	0.997019	0.000863165	P to F	TTCTACTATTCTATGTTTTTCCCGAA
nad4	437	0.994412	0.00396105	P to F	TCTACTATTCTATGTTTTTCCCGAAA
nad4	449	0.99719	0.00194931	P to L	TGTTTTTCCCGAAAGCGTGCCAATCC
nad4	608	0.997609	0.00157493	S to L	AACCACCGATTTACAAATATCATTAA
nad4	659	0.998268	0.00112334	S to F	AATCTTTCTATGGATTGCTTCTTTCG
nad4	747	0.029929	0.00714852	silent	GAGGCACCTACGGCAGGATCCGTCAT
nad4	766	0.0155566	0.0123749	L to F	CCGTCATCTTGGCAGGAATTCCTTTA
nad4	767	0.995199	0.00445044	P to L	CGTCATCTTGGCAGGAATTCCTTTAA
nad4	784	0.995482	0.00377405	H to Y	TTCCTTTAAAATTTGGAACCCACGGG
nad4	836	0.907847	0.0895829	S to F	TCCCGAAGCGACACTTTGTTCTACTC
nad4	896	0.99731	0.00229941	S to L	ATATACTTCCTTGACCACTTCAAGAC
nad4	977	0.996072	0.00158769	P to L	GACTATTGGTATGTTTAGTCCGAACA
nad4	1010	0.99796	0.000746386	P to L	AATTGGAGGTAGCATTCTACCGATGT
nad4	1033	0.997754	0.00058731	P to S	TGTTAAGTCATGGACTGGTTCCTTCA
nad4	1101	0.890861	0.148961	silent	ACTCGACTTGTTAGATATTACGGAGG
nad4	1129	0.997461	0.00101071	L to F	TAGTGAGCACCATGCCGAATCTCTCT
nad4	1131	0.211012	0.0687727	silent	GTGAGCACCATGCCGAATCTCTCTAC
nad4	1148	0.994401	0.00264623	S to F	TCTCTCTACCATTTTCTTTTCTTTTA
nad4	1172	0.998436	0.000692974	S to L	TACTTTGGCCAATATGAGTTCACCTG
nad4	1206	0.237133	0.119076	silent	AGCTTTATCGGGGAATTTCTCATCTT
nad4	1355	0.997724	0.0019041	S to L	CCTCCATAAATTCTCCGATTCAAATG
nad4	1373	0.996949	0.00237872	S to F	TTCAAATGGCAGAGAAGTTTCCATAT
nad4	1401	0.242402	0.116528	silent	ATACCTTTTCTTGTTGGACTCGTTCG
nad4	1405	0.997929	0.000950771	R to W	CTTTTCTTGTTGGACTCGTTCGGATG
nad4	1417	0.970765	0.0213983	H to Y	GACTCGTTCGGATGGGTGTTCACCCC
nad4	1433	0.993467	0.01108	P to L	TGTTCACCCCAAAGTGTTCCCGGACT
nad4L	41	0.974364	0.00691324	S to F	CACATTTTCTATGATTATTTCTATTT
nad4L	55	0.96814	0.0123836	R to W	TTATTTCTATTTTAGGTATTCGGGGA
nad4L	86	0.972736	0.0165092	P to L	CCTTAATAGACGAAATATTCCTATTA
nad4L	95	0.971111	0.0126886	S to L	ACGAAATATTCCTATTATGTCAATGC
nad4L	100	0.939604	0.0200668	P to S	ATATTCCTATTATGTCAATGCCAATT
nad4L	110	0.877239	0.118892	S to L	TATGTCAATGCCAATTGAATCAATGT
nad4L	131	0.921221	0.0645656	S to L	AATGTTATTAGCTGTGAATTCGAACT
nad4L	158	0.985547	0.0053038	S to L	TTTGGTATTTTCCGTTTCTTCGGATG
nad4L	188	0.960182	0.00685824	S to L	GATGGGTCAAGTATTTGCTTCATTGG
nad4L	197	0.950834	0.00824035	P to L	AGTATTTGCTTCATTGGTTCCAACGG
nad5	155	0.989208	0.00464993	P to L	TGCTTTTTATGAAGTCGCACCGGGAG
nad5	242	0.940014	0.0993545	P to L	GGGCTTCTTGTTCGATAGCCCGACCG
nad5	272	0.981411	0.00927881	S to F	GATGTTAATTGTGGTTACATCCATAA
nad5	358	0.999014	0.000523849	L to F	TTATGTGTTATTTATCCATTCTTACT
nad5	374	0.984405	0.0334819	P to L	CATTCTTACTTTTTTTATGCCAATGT
nad5	398	0.990979	0.0159451	S to F	GTTGGTGACTGGAGATAACTCTCTTC
nad5	494	0.997173	0.00141535	T to I	TCAGGCAGATAAAGCAGCTACAAAAG
nad5	548	0.995624	0.00634834	S to L	TGGATTAGCTCTTGGGATTTCGGGTC
nad5	553	0.997277	0.00106805	R to C	TAGCTCTTGGGATTTCGGGTCGTTTT
nad5	598	0.9963	0.00167982	R to C	ACTTTTCAACCATTTTTGCTCGTGCT
nad5	608	0.985792	0.0228197	A to V	CATTTTTGCTCGTGCTAGTGCCCCCA
nad5	609	0.889035	0.10465	silent	ATTTTTGCTCGTGCTAGTGCCCCCAG
nad5	629	0.998066	0.000838368	S to F	CCCCAGAAATTCTTGGATTTCTTGCA
nad5	676	0.99721	0.00269841	L to F	GTCTTATTTGTATTTTACTTCTTATT
nad5	713	0.99659	0.000813827	S to L	GAAATCCGCGCAGATAGGATCGCATA
nad5	725	0.997205	0.00227394	S to L	GATAGGATCGCATACTTGGTCACCCG
nad5	764	0.998173	0.000839403	S to L	TCCCACTCCAGTATCCGCTTCGATTC
nad5	801	0.471954	0.173783	silent	ATGGTAACAGCTGGCGTTTTCATGAT
nad5	835	0.996382	0.00105536	P to S	GCTCCCCTTTATTTGAATACCCACCT
nad5	863	0.995971	0.00113613	S to F	GGCTTTGATTGTTATTACTTCTGCAG
nad5	875	0.982603	0.0371796	T to M	TATTACTTCTGCAGGAGCTACGACGT
nad5	1275	0.997077	0.000968314	silent	GCTTTCTGGTTGGGAAGTGTCTCTGT
nad5	1490	0.99775	0.000887615	P to L	CAATTTTTGGGCCAATTCCCCCCTCG
nad5	1550	0.997899	0.000500267	T to I	GTTTGCTGCTCCAACCATTACCAAAC
nad5	1580	0.99629	0.00161573	S to L	ACCTATTCTGTTTAGTACTTCAGGTG
nad5	1610	0.986099	0.0117376	P to L	TGTTGCGTATAATGTAAATCCCGTAG
nad5	1665	0.175414	0.0441034	silent	AGTACTTTTTGTAATCGACTCTATAG
nad5	1731	0.203197	0.041004	silent	GACTTTCTAGTCAGATCGTTCCTGCG
nad5	1895	0.99204	0.00206017	S to L	CTTTGCAATGTTACTTGGTTCAACTC
nad5	1916	0.998528	0.000671534	S to F	AACTCTATTTGTGACCTTTTCTCGTA
nad5	1918	0.997565	0.00117664	R to C	CTCTATTTGTGACCTTTTCTCGTATG
nad5	1929	0.106555	0.015711	silent	ACCTTTTCTCGTATGTGGGACTCTCT
nad5	1958	0.974514	0.0497074	S to L	TTCTTGGGTAGATAATCGATCGTCTT
nad5 intron	141949	0.928119	0.0701706		GTCCGACTCGTAATTCACTTCTGACT
nad6 leader	-73	0.789239	0.144353		ATAGGAACAACCGCGCTGGTCGTAAT
nad6	26	0.991502	0.00401109	P to L	ACTTTCTGTTTTGTCGAGCCCTGCTT
nad6	53	0.959979	0.0471147	A to V	GGTCTCTGGTTTGATGGTTGCACGTG
nad6	88	0.988534	0.00250318	P to F	CGGTACATTCCGTTTTGTTTCCCATC
nad6	89	0.980743	0.0060081	P to F	GGTACATTCCGTTTTGTTTCCCATCC
nad6	95	0.985999	0.0118986	P to L	TTCCGTTTTGTTTCCCATCCCAGTCT
nad6	103	0.980271	0.00563265	R to C	TGTTTCCCATCCCAGTCTTTCGCGAC
nad6	161	0.981556	0.00950689	P to L	CTTCTTCGCTATGATCTTCCCAGTAG
nad6	169	0.989113	0.00324976	H to Y	CTATGATCTTCCCAGTAGTTCATATA
nad6	191	0.992219	0.00207027	S to L	TATAGGAGCTATAGCCGTTTCATTCC
nad6	446	0.993209	0.00339276	S to F	TTTACTTTATACCTACTATTCTGTCT
nad6	463	0.975797	0.011887	P to S	ATTCTGTCTGGTTTTTGGTTCCTAGT
nad7 2intron	134300	0.899352	0.0478918		TTCGTTTTTCGTTCCGTTTTCGACCC
nad7 2intron	134309	0.873553	0.0488642		CGTTCCGTTTTCGACCCTATCTATGT
nad7 leader	-39	0.474693	0.12243		AGTGGTATTGGACAAGATCTCAGGGA
nad7	24	0.943836	0.0200919	silent	ACGACTAGGAAAAGGCAAATCAAAAA
nad7	38	0.877096	0.0264139	S to L	GCAAATCAAAAATTTTACTTCGAATT
nad7	77	0.994608	0.00294761	S to L	TCCTGCTGCTCATGGTGTTTCACGAT
nad7	137	0.996588	0.00257258	S to L	TGCGGAACCACATATTGGATCACTCC
nad7	200	0.995043	0.00265654	S to F	TCTTCAAGCTTTACCTTATTCTGATC
nad7	209	0.996702	0.00150952	S to L	TTTACCTTATTCTGATCGTTCAGACT
nad7	213	0.961289	0.026712	silent	CCTTATTCTGATCGTTCAGACTATGT
nad7	244	0.99846	0.000658166	H to Y	TGATGGCCCAAGAACACGCTCATTCT
nad7	251	0.998295	0.000431072	S to L	CCAAGAACACGCTCATTCTTCAGCTG
nad7	316	0.99526	0.00438067	R to C	AATATATACGAGTGTTATTCCGTGAA
nad7	335	0.999019	0.000467377	S to L	CCGTGAAATAACTCGAATTTCAAATC
nad7	344	0.985725	0.0110519	S to L	AACTCGAATTTCAAATCATTCACTTG
nad7	578	0.998436	0.000759829	S to L	CGATGAATTAGAAGAGATGTCAACCG
nad7	679	0.998198	0.000558274	P to S	GTGGTGTAATGTTAAGAGGTCCAGGG
nad7	698	0.997243	0.000827748	S to L	TCCAGGGGTATGCTGGGATTCGCGAA
nad7	724	0.993859	0.00720089	H to Y	GAGCAGCACCTTACGATGTTCATGAC
nad7	734	0.997732	0.000681493	S to L	TTACGATGTTCATGACCAATCGGATC
nad7	739	0.978906	0.0371042	L to F	ATGTTCATGACCAATCGGATCTTGAC
nad7	769	0.997396	0.00161371	R to C	CAGTAGGTACCAGAGGAGATCGCTAT
nad7	789	0.273885	0.0751159	silent	CGCTATGATCGTTACTGTATCCGTAT
nad7	795	0.859798	0.0458373	silent	GATCGTTACTGTATCCGTATCGAAGA
nad7	926	0.996062	0.00362561	S to L	GAAACTATCCATGGAATCCTCAATTC
nad7	963	0.916156	0.203576	silent	CTTTATACAGAAGGTTTTTCCGTACC
nad7	1050	0.192243	0.0379641	silent	AGTAATGGAAGCAATCGTCCCTACCG
nad7	1057	0.997969	0.000586765	R to C	GAAGCAATCGTCCCTACCGTCGTAAA
nad7	1079	0.997969	0.000677618	S to F	TAAAATAAGAGCACCCGGCTCTGCCC
nad7	1088	0.996342	0.00371106	S to L	AGCACCCGGCTCTGCCCATTCACAAG
nad7	1103	0.997089	0.000791867	S to F	CCATTCACAAGGACTCGATTCTATGT
nad7	1124	0.997977	0.00048121	P to L	TATGTCCAAACATCACATGCCAGCAG
nad7	1137	0.794249	0.0980344	silent	CACATGCCAGCAGATGTGGTCACCAT
nad9	92	0.933608	0.0247434	S to F	ATCGGAACATGGGAATAGATCTGATA
nad9	167	0.972744	0.00881519	S to L	CTATACAAGGGTTCAAGTTTCGATCG
nad9	190	0.979013	0.0110749	H to Y	TCGATATTTGCGGAGTTGATCATCCC
nad9	298	0.959909	0.00969772	P to S	ACGAAGTAACACGAATATCTCCGGTA
nad9	328	0.968897	0.00607725	R to W	GTCTATTTCCATCAGCCGGCCGGTGG
nad9	398	0.975261	0.00703723	S to L	TCCGGATCTACGCCGTATATCAACTG
nad9	439	0.954798	0.0122689	L to F	GTCATCCATTACGAAAAGACCTTCCT
orf114	309	0.462071	0.102916	silent	AAAGTGGGCTGTAATGATGTCAGAAT
orf114	327	0.635394	0.110323	silent	GTCAGAATTTGCACCAATTTCTATCT
orf240A	199	0.456302	0.135992	R to W	ATCGTAGTTCAGATTCAAGTCGGTTC
rpl16	34	0.937024	0.0849683	R to W	TAAAATCGATTATGCTCCTGCGGAAG
rpl16	43	0.110392	0.0102472	silent	TTATGCTCCTGCGGAAGTATCTACTC
rpl16	61	0.965516	0.025917	Q to stop	ATCTACTCGTTACGGAATCTCAGGTG
rpl16	209	0.993667	0.0020507	T to I	GGGTTTTGGAAGATATGGCACTAAAA
rpl16	440	0.985499	0.0211096	P to L	TGTGTCCACGGGACAAATCCCATTTG
rpl16	506	0.966333	0.0173149	P to L	TACATTAGCGGCTCATAAACCATGTT
rpl16	512	0.966004	0.0685796	S to L	AGCGGCTCATAAACCATGTTCGTCAA
rpl16 trailer	327	0.218863	0.0664506		AGTGTGGAAAGATCTGATTTCATCTA
rpl16 trailer	391	0.0991459	0.0540713		GAACAAAAGATCCAAAGAATCATTGA
rpl2	212	0.665979	0.149621	P to L	TCGTTCTTCTCAGATCGCTCCAGTAC
rpl2	292	0.090287	0.0243718	P to S	CGCCGCGCAAGATCCTCGAACCTACC
rpl2	711	0.129031	0.0207815	silent	ATTCTCTGGGCACATAGGATCAAAGG
rpl5	35	0.711681	0.0871864	S to L	TTTTCATTACGAAGATGTATCACGTC
rpl5	47	0.688772	0.0969588	P to L	AGATGTATCACGTCAAGATCCGTTGC
rpl5	58	0.479892	0.126007	P to L	GTCAAGATCCGTTGCTCAAACCGAAT
rpl5	59	0.691354	0.0949052	P to L	TCAAGATCCGTTGCTCAAACCGAATC
rpl5	64	0.550807	0.0665191	H to Y	ATCCGTTGCTCAAACCGAATCACGCC
rpl5	92	0.731124	0.101533	S to L	CGTTATGGAAGTTCCTGGATCGTGTG
rpl5	121	0.0341721	0.019847	P to S	TAAGAGTAGTACCAAAGGCACCCTAT
rpl5	169	0.812112	0.0692298	R to C	AATTGGCTATGGAGATTCCGCGCGGT
rpl5	317	0.894379	0.0240251	S to L	GCATGGAATGTCTAATTTTTCGGTCA
rpl5	329	0.951417	0.0112137	S to L	TAATTTTTCGGTCAGAATCTCGACAG
rpl5	512	0.863845	0.0339376	P to L	CACACAAGATGAGACTTTACCACTGT
rps12	84	0.850746	0.0486383	silent	CGAGCTTTGGATAAATGTCCCCAGAA
rps12	104	0.817748	0.0280104	P to L	CCAGAAAACAGGAGTATGCCCGCGTG
rps12	146	0.899331	0.0325902	P to L	GAAAAAACCTAATTCCGCTCCACGTA
rps12	196	0.912229	0.029133	H to Y	ATCGACATGATATATTTGCTCACATC
rps12	221	0.815974	0.138608	S to L	CCCGGGCGAAGGTCATAATTCGCAGG
rps12	269	0.856331	0.0431989	S to L	AGGAGGTAGAGTGAAAGATTCGCCAG
rps12	284	0.866711	0.0268163	S to F	AGATTCGCCAGGTGTAAAATCCCATT
rps12	285	0.793933	0.0481989	S to F	GATTCGCCAGGTGTAAAATCCCATTG
rps14	99	0.150528	0.097197	silent	AAAGCCTTTTGTAAAGATCCCGATCT
rps14	194	0.75879	0.0580241	S to F	AGTCAGAAACCGATGTATTTCCACGG
rps3	64	0.965877	0.0452575	R to W	ATCGTAGTTCAGATTCAAGTCGGTTC
rps3	126	0.0844777	0.0243839	silent	GTCAATCTGAGATCTTATTTCGGTTC
rps3	187	0.0242145	0.0148095	L to F	GTCTCGGTAGGTGTATTATTCTACAT
rps3	515	0.0562634	0.0210177	S to L	AAAGAAGAATCTTTCTAAATCACTTC
rps3	603	0.820793	0.0940618	silent	ATAGAAAATGACGACTCCTTCAAAAA
rps3	887	0.727528	0.180501	S to L	CGCTTTTTTTGTAGAAAGCTCGACCA
rps3	1260	0.160335	0.0930005	silent	AACTCTTATTTTTACGAAGTCAAAAA
rps3	1344	0.517247	0.167899	silent	ATAAAATCTGTTTATCAAAGCGCTTC
rps3	1352	0.838086	0.337957	P to L	TGTTTATCAAAGCGCTTCTCCGATTG
rps3	1470	0.843461	0.120178	silent	GGAATCCGTATATGTTTTTCCGGTCG
rps3	1534	0.771137	0.0928366	R to C	ATAAGCATAGAAAAACTTCTCGTAAT
rps3	1571	0.972253	0.0123834	A to V	TAAAATCGATTATGCTCCTGCGGAAG
rps3	1580	0.110802	0.0207554	S to F	TTATGCTCCTGCGGAAGTATCTACTC
rps3	1598	0.967911	0.0140419	S to L	ATCTACTCGTTACGGAATCTCAGGGT
rps4	77	0.772135	0.0919265	S to L	TCAAACTTGTCGTCTACTTTCAGGAA
rps4	88	0.753205	0.086866	R to W	GTCTACTTTCAGGAAATGTTCGGAAC
rps4	175	0.596807	0.103998	P to S	TTAAGAAGAGAAAGATTTATCCGAAA
rps4	226	0.81237	0.0724381	P to S	TACAAACTACACGAAAGTTGCCCCTT
rps4	235	0.734462	0.0827708	H to Y	CACGAAAGTTGCCCCTTTTTCATGGG
rps4	299	0.833772	0.0635238	P to L	AACTTCATATATCCCTTTTCCACTCA
rps4	308	0.704221	0.113881	P to L	TATCCCTTTTCCACTCAATCCAGAAA
rps4	332	0.841705	0.051433	P to L	AACAAGATTTGACGTTATTCCGCTTC
rps4	377	0.861827	0.0399322	P to L	TATTCCTCAAGCAAGGCAGCCGATAA
rps4	524	0.871801	0.0428542	S to L	ATCTTTCTATAAAGAAATTTCAGTTG
rps4	956	0.78236	0.212776	S to L	CGAACTACCTACTCATTATTCGGAGG
rps4	967	0.63236	0.103894	H to Y	CTCATTATTCGGAGGTTAATCATAGA
rps4	992	0.806428	0.0629693	S to F	AACACCAAAAGCTGTGGTATCTTATG
rps4	1042	0.696224	0.10117	P to L	ACGACATAAGATTAAAAGATCCAAAC
rps4	1043	0.600265	0.129873	P to L	CGACATAAGATTAAAAGATCCAAACC
rps4	1052	0.668603	0.0986405	P to L	ATTAAAAGATCCAAACCTTCCTCTTC
rps4	1057	0.677972	0.0909004	R to W	AAGATCCAAACCTTCCTCTTCGGAGC
rps7	332	0.872118	0.0375469	S to L	GATAAGCTTAGAGAAATGTTCATTTG
rps7 leader	-217	0.268932	0.117683		GAAGAGGTATAAAATGATTCCGGGGC
rps7 leader	-206	0.0462385	0.0201575		AAATGATTCCGGGGCGGAGCCATATG
		0.806124	0.269842
34	plastid sites
489	mitochondrial sites	0.435175	0.314784	84	silent sites
		0.887166	0.177366	424	non silent sites
523	reported sites	0.592649	0.321914	15	sites in non-cds
				508	sites in cds
				16.5354	percent of silent sites
				83.4646	percent of non silent sites
Edited C are underlined in the putative cis element
