# Supplementary material for: Comprehensive High-Resolution Analysis of the Role of an Arabidopsis Gene Family in RNA Editing
Source: PLoS Genet. 2013 Jun 20;9(6):e1003584. doi: 10.1371/journal.pgen.1003584 (PMC3688494; doi:10.1371/journal.pgen.1003584)
Supplement: Dataset S3 — Average and standard deviation of editing extent for newly identified sites. (XLSX) [file pgen.1003584.s003.xlsx]

## Sheet: Sheet1
Dataset S3. Average and standard deviation of editing extent for 133 newly identified organelle sites
Gene	position ATG	average editing extent (wt)	stdev editing extent (wt)	amino-acid change	putative cis element (-20 +5)	similarity of cis element to reported site	Other species where editing occurs
ndhB	153	0.0290383	0.0163822	S to L	CTTCTGATGATCGATTCAACCTCTGA
ndhB	708	0.142953	0.0721364	silent	TCAATTGCGCTTATATTCATCACTGT
ndhB	726	0.162846	0.0979221	silent	ATCACTGTAGGAATTGGGTTCAAGCT
atp1	1425	0.239847	0.0745614	silent	AAAGCCATTCCAAATAGTGTCAAACC
atp4	525	0.128535	0.0594146	silent	AAAGCAGAAAGAGTAGAATTCATTCG
atp8	237	0.0187422	0.0160796	silent	ACTGGTGTATCCTATATGTACGCTAG
atp8	303	0.0379588	0.0123783	silent	TTGGGAAAAAGGAGGAAAATCACTTT	rps3-603
atp8	389	0.146398	0.0629443	S to L	TATATCGAAGTCCTCTCCTTCAAATA
atp8	408	0.0311321	0.0101588	silent	TCAAATACTGGAAGGTGGATCACTTG
atp9	117	0.144932	0.0366395	silent	ATCGGTATTGGAAACGTATTCAGTTC
ccmB	44	0.032813	0.00973041	S to F	ATATCATAAACTGATCTTCTCCTCCA				Tobacco
ccmB	45	0.0227833	0.0144624	silent	TATCATAAACTGATCTTCTCCTCCAC				Tobacco
ccmB	48	0.0170993	0.00634491	silent	CATAAACTGATCTTCTCCTCCACACC	ccmFc-160	Rice	Lotus	Tobacco
ccmB	87	0.103271	0.0359523	silent	TCTTCATTCCTCTCGTATATCGTCGT	cox2-721
ccmB	90	0.0378149	0.0174308	silent	TCATTCCTCTCGTATATCGTCGTAAC
ccmB	324	0.058667	0.0198973	silent	CGTGTTTTCTGTGGTTTTCCCATGTT				Tobacco
ccmB	480	0.0334285	0.00883158	silent	AACAGCTCGCAAAATCCAACCACTTC	ccmC-568
ccmC	176	0.0281167	0.00899475	P to L	TATTCTCTATGTACATGTTCCTGCGG	atp4-250
ccmC	270	0.105379	0.0264122	silent	CCCCTTTATCTTCGCTCTTCCGGAAC
ccmC	655	0.149805	0.0354683	silent	TGGAAACACGTCTTCCTATTCCATCT
ccmFc	104	0.0163413	0.0181422	S to F	GTTCGTCAGTAGAGATGTTCCCACGG
ccmFc	231	0.0861388	0.0302695	silent	GCAAAAAGTGGAGTCTTGGTCAGAGC	ccmFc-1246, nad7-i-134300	Rice
ccmFc	315	0.0377108	0.0169704	silent	AGAAAGGCCTTATTTTTTTTCGTTCC	ccmFc-1246, nad7-i-134300
ccmFc	321	0.0626937	0.0218851	silent	GCCTTATTTTTTTTCGTTCCCGTTCT
ccmFc	481	0.0297824	0.0140549	R to W	GAAGGAAAGGCCAAACACTTCGGCCG
ccmFc	756	0.0590123	0.0181708	silent	TCACATGGAGGAGTGTGCATCTGTAT
ccmFc	832	0.234416	0.107333	H to Y	TGCCTTTGGGTTACGAACTCCATATG
ccmFc	1297	0.0451708	0.0210825	Q to stop	GCTCGCCTAGTTTGTTACGTCAGCTC
ccmFc	1303	0.0607725	0.0333835	Q to stop	CTAGTTTGTTACGTCAGCTCCAAAAG	nad4-84
ccmFn1	124	0.00969132	0.00453774	L to F	CTGCATTTTGGTGCATTCTTCTTTCT
ccmFn1	189	0.0141168	0.0112572	silent	TCCAATTACAACGTATTAACCGCTAA
ccmFn1	352	0.0472965	0.0122567	L to F	AAGGAGGCCATAGGGAAAGTCTTTTT	ccmFc-1246
ccmFn1	369	0.0274493	0.0171414	silent	AGTCTTTTTTTTTTTTTTGTCTCGAA	nad3-211
ccmFn1	398	0.0509351	0.0193785	S to F	CGTGAAGAACTCAATTTTATCTCTCC	nad3-211
ccmFn1	400	0.0121802	0.00908573	L to F	TGAAGAACTCAATTTTATCTCTCCCT
ccmFn1	448	0.0237889	0.0208309	P to S	TGAAAAACCAGTTGTACACTCCCTTC
ccmFn1	520	0.0222922	0.0147771	L to F	GGACTTTTGACGGACCAGCCCTTTTT
ccmFn1	610	0.0265375	0.0145236	H to Y	CGCGAGAAGGAAAAAGGACTCATCCT	atp4-138, nad4-436, nad6-95
ccmFn1	715	0.044812	0.0221347	silent	CTTTGTTTTTCTCTCCTTTCCTATCA
ccmFn1	729	0.0207398	0.012104	silent	CCTTTCCTATCAGCGAGTTCCGATCC
ccmFn1	972	0.0179835	0.00823523	silent	CTTCGCTCTGCTGGATGCGTCGGATC
ccmFn-2	56	0.0338111	0.0853531	T to I	TCGTAATGGAAAGAAAGAGACCACTA
ccmFn-2	270	0.0427777	0.0245406	silent	TTTATGCCTCGGGTATTAGCCACAGC	ccmFc-50
ccmFn-2	444	0.0266008	0.00908768	silent	GGAATCTTTTTATGGTGGTTCTTCCT				Tobacco
cob	114	0.0562319	0.0145444	silent	CTTAGTTATTGGTGGGGGTTCGGTCC	ccmC-650			Tobacco
cob	381	0.162596	0.054175	silent	TGTCTTGGAGTTGTAATCTTCCTATT
cob	497	0.0426288	0.0234017	T to I	CATACCTGTAGTAGGAGATACCATAG
cob	907	0.0408368	0.0266301	silent	GAGGTGTAGCCGCAATAGCACCAGTT
cox2	135	0.0449592	0.0245626	silent	CATCACGATATCTTTTTCTTCCTCAT	matR-374
cox2	250	0.0772362	0.0101308	L to F	ATGGAACTACTATCGAGATTCTTCGG
cox2	495	0.121482	0.0428694	silent	TCACGTTTATTAGAAGTGGACAATAG
cox3	567	0.0315809	0.0172039	silent	GAATATTATCAAGCACCCTTCACTAT
cox3 trailer	59	0.0756534	0.0461665		ACAAAGAGAACCGGGCTTTTCCAAAG
matR	448	0.0292011	0.0127815	Q to stop	AGTACGAAATTCCGATTGTTCAGAGA
matR	608	0.0051791	0.00343469	S to L	GGCCTTTCATTCCCTTGTTTCGTCGT
matR	1395	0.0275035	0.0173586	silent	GTTAGCGTATTATGGGGGACCGTCAA
matR	1408	0.0909195	0.0193329	R to W	GGGGGACCGTCAAGCACATCCGGCAA	rpl2-292
matR	1926	0.0423147	0.0160507	silent	AATCAAGAAGGTGGCAAGATCCTTGC
matR	1940	0.0181004	0.00674503	P to L	CAAGATCCTTGCAGAGTTCCCCAACA
mttb	65	0.0392029	0.0122249	T to M	ATTTAATTTCGCATCGGAAACGATTC
mttb	82	0.0217083	0.0110028	R to stop	AAACGATTCTAGGAGAAGTTCGAATC	nad7-i-134300, nad7-i-134309	Rice
mttb	108	0.0973335	0.0213506	silent	CGTTCCGTTCGGATATTGATCGGTCT	nad4L-41			Tobacco
mttb	163	0.0306619	0.0122827	S to L	TCCCGGAAGAGTTAATATCTCCATTA	nad4L-41
mttb	175	0.0462714	0.00838253	P to S	TAATATCTCCATTAGCGTCACCCTTT
mttb	384	0.0818502	0.0279444	silent	CATTTAAGTGGTTCTCGCTTCTTCTT
mttb	422	0.0499346	0.0109845	P to L	AACTCCTCCCCGGGTCGTTCCCAATG	atp9-53
mttb	461	0.0501148	0.0194044	S to L	ATACTTCGTGGGTGCAACATCAACAA
mttb	653	0.0290358	0.00849791	T to I	GATGGTTTTTCCGCTTCTCACAGCTG
mttb	673	0.038892	0.0184266	P to S	CAGCTGCTCTTTCCACACCTCCGGAT
nad1	40	0.202603	0.0832419	silent	CTGAAATACTTGGAATAATTCTACCA
nad1	44	0.0326573	0.0116284	P to L	AATACTTGGAATAATTCTACCACTTC
nad1	49	0.148446	0.060359	silent	TTGGAATAATTCTACCACTTCTACTA
nad1	849	0.0740546	0.0346042	silent	CTGTTCCTATATATATGGGTCCGTGC	nad4-1405
nad2	19	0.1694	0.024905	R to W	AAATGAAAGCAGAATTCGTTCGGATC	nad2-842
nad2	336	0.0534465	0.0154699	silent	GGTACCATTTCGATGTGTTTCGATTC
nad2	345	0.0259516	0.0251339	silent	TCGATGTGTTTCGATTCTTCCGACCA
nad2	486	0.0329095	0.0132483	silent	AGTTTATGTTTTTATGTAATCGCAGC
nad2	516	0.0219656	0.0104971	silent	AAAAGAAAGTCTGAATTTTCCACGGA
nad2	888	0.080832	0.0306862	silent	TTGCAACAAATCTTCTTTTTCTGCAG
nad2	1107	0.0396957	0.0174537	silent	GTTTCAGCATTACGGCAAACCCGTGT
nad3	105	0.0392402	0.0874222	silent	TTTGCTTCCAATAGTTCTACCTACCC	atp1-1415
nad4	95	0.0586966	0.0318483	S to L	TCTTCTTTTCATTCCAAATTCAAGAA
nad4	240	0.0374375	0.0140288	silent	TGGCTTCCTTATGAAAACATCAATTT	nad4L-55
nad4	261	0.0808995	0.054082	silent	AATTTTTATTTGGGTATAGACGGTAT	ccmFc-160
nad4	279	0.0272063	0.0115082	silent	GACGGTATCTCTTTATTCTTCGTGAT
nad4	303	0.0620987	0.0408981	silent	ATATTGACCACATTTCTGATCCCTAT	nad1-536
nad4	329	0.0280243	0.0072189	S to F	TTGCATTTCAGTGGGTTGGTCTGGTA	ccmC-473
nad4	385	0.0880444	0.0234161	silent	CATTTTTAATTCGTGAATTTCTAATG
nad4	636	0.14452	0.0337631	silent	ACAGAATTTAGTGAGCGGCGCCAAAT	cox3-311
nad4	666	0.0374741	0.0183522	silent	CTATGGATTGCTTCTTTCGCCTCTTT
nad4	753	0.0554671	0.0260697	silent	CCTACGGCAGGATCCGTCATCTTGGC
nad4	1194	0.201277	0.0638897	silent	CCTGGTACTAGCAGCTTTATCGGGGA
nad4	1374	0.082387	0.029756	silent	TCAAATGGCAGAGAAGTTTCCATATT
nad5	1287	0.0558219	0.0333499	silent	GGAAGTGTCTCTGTCCTTTTCACTTC	ccmFc-122, nad5-374
nad5	1318	0.136179	0.0637145	silent	ACTCTTTTCGTTTACTTTTTCTAACA
nad5	1494	0.0366026	0.0147583	silent	TTTTGGGCCAATTCCCCCCTCGTACT	nad2-89, nad2-90
nad5	1880	0.0367997	0.0173076	A to V	TGTTTATCATTATGCCTTTGCAATGT	nad4-158
nad5	1933	0.0489061	0.0134868	silent	TTTCTCGTATGTGGGACTCTCTATCT
nad5 intron	141966	0.432573	0.0767397		GCTCGATTCGCAAATAGGTCCGACTC
nad6 leader	-1	0.369493	0.0683307		TCAGGGAAGGACGACGGTACCATGAT	ccmFn1-709
nad6	90	0.0813082	0.0281277	silent	GTACATTCCGTTTTGTTTCCCATCCC
nad6	362	0.0710068	0.0290358	S to F	AACCCAAAGAAATACGACCTCTCTTA
nad7 2intron	134282	0.111269	0.0526887		AAAAAGCTGTCGTAAAGTTTCGTTTT
nad7	276	0.0394709	0.0200428	silent	GTAGAGAAACTTTTGAATTGCGAGGT
nad7	283	0.044018	0.0251841	P to S	AACTTTTGAATTGCGAGGTACCATTA
nad7	783	0.0488735	0.0175011	silent	GGAGATCGCTATGATCGTTACTGTAT
nad7	910	0.121543	0.0576691	silent	CATCACGATGTCGAATGAAACTATCC
nad7	986	0.0714595	0.0207107	T to I	ACCAGCTTCTTCTACCTATACCGCAG
nad7	1083	0.0355009	0.0248856	silent	ATAAGAGCACCCGGCTCTGCCCATTC
nad9	372	0.0467118	0.0547648	silent	ATGTTTGGTGTTTCTTTCATCAATCA
nad9	517	0.0708641	0.0463619	Q to stop	CTGAACCCATTGAGATGACCCAAGAA
orf114	270	0.00828329	0.00415097	silent	TCGATATGCCGCTTCTTCGCCAGCAA	rps3-1598
rpl16	68	0.0167857	0.0169052	S to L	CGTTACGGAATCTCAGGTGTCAAAGT
rpl16	306	0.0386723	0.0272167	silent	CGTGCTATGAGCGGACAATTCCGAAG		Rice
rpl16	426	0.115528	0.0454327	silent	GGTTGGATTGCTCGTGTGTCCACGGG
rpl16 trailer	105	0.0388017	0.0205133		TAGGAGGAGTCAGACGGAATCAAATG
rpl16 trailer	155	0.0162192	0.0112368		TCCGAACTGTTGCCAATGGTCGAACC
rpl2	258	0.0473354	0.0185729	silent	CAGAAAAAAATGAACACGATCGAGAA
rpl5	270	0.0527286	0.0220532	silent	GACAAAGGATATGTAAGTGACCTAGC
rps12	159	0.111166	0.0528287	silent	TCCGCTCCACGTAAGATAGCCAAAGT
rps12	322	0.0174216	0.00726085	P to S	TAAAGGATTTGATGGGAATTCCGGGT
rps12	323	0.0340921	0.0149438	P to L	AAAGGATTTGATGGGAATTCCGGGTC
rps12	328	0.0607127	0.0277239	R to stop	ATTTGATGGGAATTCCGGGTCGAAGA
rps3	210	0.0880245	0.0406558	silent	CATTTTCCTAAAAGAACATTCATTCA
rps3	270	0.0472768	0.0226123	silent	CGACGTGAAAAAACTAGACCCGGAAA
rps3	634	0.0287077	0.0288784	Q to stop	AGTTATTCAAGTTATTTTTCCAAAAT
rps4	340	0.0263196	0.0150249	L to F	TTGACGTTATTCCGCTTCGTCTCCAT				Tobacco
rps4	441	0.0885155	0.071379	silent	ATTACTCATTTTAAACTTTCCCACGG
rps4	711	0.0641117	0.0223917	silent	AGAACAAAGAAGTTTGGATCCGAAAA	rpl5-92
rps4	738	0.103509	0.0417343	silent	GTATGCTTAGGAAGTTCCTTCGCTGA
rps4	882	0.0184444	0.0117998	silent	TCTTTATATAGTAATTCGACCTATTG		Rice
rps4	936	0.118667	0.0880073	silent	AAGAGAAGAATCAAAAGGATCGAACT
rps7 leader	-218	0.0446439	0.0226415		AGAAGAGGTATAAAATGATTCCGGGG
		0.0672567	0.0629341
						34	new sites have similar cis (≥10) to reported editing sites
		0.0708882	0.0495339	80	silent sites
		0.0475094	0.0419652	46	non silent sites	1	new site is found in Lotus
				126	sites in cds	5	new sites found in Rice
				63.4921	percent silent sites	8	new sites found in Tobacco
				36.5079	percent non silent sites
		0.155522	0.171368	7	sites in non cds	12	new sites found in either Lotus, Rice or Tobacco
Edited C are underlined in the putative cis element
