# Supplementary material for: Comprehensive High-Resolution Analysis of the Role of an Arabidopsis Gene Family in RNA Editing
Source: PLoS Genet. 2013 Jun 20;9(6):e1003584. doi: 10.1371/journal.pgen.1003584 (PMC3688494; doi:10.1371/journal.pgen.1003584)
Supplement: Table S1 — Primers used for organelle RT-PCR. (XLSX) [file pgen.1003584.s010.xlsx]

## Sheet: Sheet1
Table S1. Primers used for organelle RT-PCR.
organelle	gene	primers		product size (bp)	RNA-seq experiment
plastid	accD	TGTGGATTCAATGCGACAAT	GTTTGTCTAGTCTAATTTGAACTTCC	959
plastid	atpF	CTTTCGTTTACTTGGGTCACTGG	CACGCAGTTCTTCTGAATTTCGAATAG	195	first
plastid	atpF	TTAACCGATTCTTTCGTTTACTTG	CAAACATCCCAATATTTGCATTAA	520	second, third
plastid	clp	GGCACAAACGGGAGAATTTA	CCTATTTTTTATTGAACCGCTACAAG	198	first, second
plastid	clp	TATTGGCGTTCCAAAAGTACCTT	TATTGGCGTTCCAAAAGTACCTT	581	third
plastid	matK	TGGTTCAAACCCTACGTTACC	TTCGCTCAAAAAGGACTTCA	240	first
plastid	matK	ATGGGGCTCGGCAACAG	TACCGAAAAATAACATTGCCATAA	699	second, third
plastid	ndhB	TTTTTGGCCTAATTCTTCTTCTGA	AATCGCAATAATCGGGTTCATT	1397
plastid	ndhD	AACAACTCGAAGTATGGGTC	GGCAATGCAAGGGAAGCC	1347
plastid	ndhF	GGATCATACCTTTCATTCCACTTC	GCAGCATGTATAAGAGCCGAAATG	775
plastid	ndhG	TTTGCCTGGACCAATACATG	AGCCACAGAAATTGCACCTAT	517
plastid	petL	AAAAAAACATATTTTATTGAGTCCCTTCATG	GACCAATAAACAGAACTGAGGTTATAG	101
plastid	psbE	ATTCGATACTGGGTCATTCATAGC	CTAAAACGATCTACTAAATTCATCGAG	204
plastid	psbF	GATAGGACCTATCCAATTTTTACAG	CGTTGGATGAACTGCATTGC	107
plastid	psbZ	CAATTGGCAGTTTTTGCATTAATTATTACTTC	CTAATCCAATCCATAATGATGTACC	136
plastid	rpl23	GACAAAAGTATTCGGTTATTGGGG	GGTGGAATAGAATAACCCGG	230
plastid	rpoA	CAGTGGAAGTGTGTTGAATC	AACAGGCATGAATACAGCATC	498	first
plastid	rpoA	CTCGGACACTACAGTGGAAGTGTG	CTGGGAGGCAATTCTAATTGGTC	823	second, third
plastid	rpoB	GGTTTTATCGGTTTATTGATCAGGG	CGGCGACCAATCCTTCCTAATTCAC	727
plastid	rpoB	TTCAGGTATCGACTTCAAAAGAAAC	GGATACTCGGGTTCAAATACCC	472
plastid	rpoC1	CCTACTTTCTTACGATTACGAGGTT	ATGGGTCTCAACTCGGGAGG	374
plastid	rps12-intron	ATGCCAACCATTAAACAACTT	TGATTGGATTTGCACCAATGGAAACC	295
plastid	rps14	TTGATTTATAGGGAGAAGAAGAGGC	CCTGGCAACAAACATGCCTGAAC	266
mitochondrion	atp1	AGAGCTGCGGAACTAACGAATCTA	TGATTGAGGATTCCTAATGTGATG	1537
mitochondrion	atp4	TGAGATTGAGTATTACGAATATGG	CCCCCGAACCATTCTTA	563
mitochondrion	atp6	AATGCGACGAATCTTTTTGTTTGA	CCAAGCGAACCCACTTAAAATCTT	994
mitochondrion	atp8	GCCTCAACTGGATAAAT	TGTACAACATGGATTAGC	453
mitochondrion	atp9	ATGACAAAGCGTGAGTATAAT	TCAGAATACGAATAAGATCAAA	258
mitochondrion	ccmB	CAGCCTTGAAGTGAATGAATT	TTAATCTTGTAAACTAATCGAGACC	661
mitochondrion	ccmC	CTACGCGCAAATTCTCATTGG	GAGCGAGTGAACTAGGTTTTGGTA	680
mitochondrion	ccmFc	GGTCCAACTACATAACTTTTTCTT	ATTATGAACTCCACGGAACTTTCT	1350
mitochondrion	ccmFn-1	ATTTCCGGGTCTTTTCGTTGCATTCACTTA	CGCCGCCGAAGCAGCATGAG	1050
mitochondrion	ccmFn-2	TGGACACGGGGAGGGAGCAG	CATAACATAACGGGGCGGGGTTGC	601
mitochondrion	cob	GACTATAAGGAACCAACGAT	ATCAGTCTCATCCGTGTAAG	1171
mitochondrion	cox2	ATGATTGTTCTAAAATGGTTATT	GTTTGGGGGATTAATTGATTGG	770
mitochondrion	cox3	GAGGCATTCTTATCATTTG	TACCTCCCCACCAATAG	779
mitochondrion	matR	GGGCCCTTACTCCGTCCCACAC	GTCTTGACCGGGTCCGAGCTTCC	1651
mitochondrion	mttB	CACTTTTAGCTTTGAATTACTTAT	ATTGATAGTTACTTTGCCAGGTTC	852
mitochondrion	nad1	CCAGCTGAAATACTTGGAATAAT	AAAGGTGACTAAAAGACCAGAAAC	947
mitochondrion	nad2	GACCGTAACGTAAGTGACTCAGTG	ACGGCCTACCCTTTCTTTGAA	1578
mitochondrion	nad3	AGCAAGGAGCGAGAAAACAAAGT	CCCCCATTTTGTGCCCTATC	414
mitochondrion	nad4	ATGTTAGAACATTTCTGTGAATG	TTTGCCATGTTGCACTAAGTTACT	1479
mitochondrion	nad4L	AATATTTCACATTTTCTATGAT	AATGCTATTAATAAATTCTACAG	281
mitochondrion	nad5	TTTTTCGGACGTTTTCTAGGA	TAAAAACTACTCACTATCAAAATGAAAG	1937
mitochondrion	na6	ATGATACTTTCTGTTTTGTCGAG	CTTTTCACCTTAGTAGTCCTATGC	536
mitochondrion	nad7	ATGACGACTAGGAAAAGGCAAATC	ATCCACCTCTCCAAACACAATA	1179
mitochondrion	nad9	TGGATAACCAATTCATTTTCAA	CGTCGCTACGCTGTTCC	567
mitochondrion	orf114	CAACCGGCGATTGGATG	AATGGAAAAGGAACACCGAGTAG	381
mitochondrion	orf240A	GAGGGGAAGGTTGGTCATAAAT	CGCTGGCGAAAGATACGAA	636
mitochondrion	rpl2	AGCACTTCCTCTATGGGCATTGTA	TGCCTGCTTCTAATTGATGACTGG	811
mitochondrion	rpl5	ATGTTTCCACTCAATTTTCATTAC	GAGTTTCCCCCTCATCTTTT	553
mitochondrion	rpl16	AAAATCGATTATGCTCCTG	TACGACCACTGAACAAACTT	525
mitochondrion	rps3	AATCCGATTTCGGTAAGACTT	CGTTTCGGATATAGCACGTC	1643
mitochondrion	rps4	TCCCCATTAAGATTTCAAACTTGTCGT	TTATATGTTTTGGCCACGTCCGTTTCT	1047
mitochondrion	rps7	GGGGGCTTGGATGGTGA	ATCTGAAATGCGCGAAACTT	436
mitochondrion	rps12	TCAATTGATTCGTCATGGTAGAGA	TCATATCGATTTGGGTTTTTCTGC	364
mitochondrion	rps14	ATGTCGTAGAAGCAAAATAGTAGA	TTATGCCCATCAAAGAACC	285
mitochondrion	cox3-trailer	TTCGGCAATATCTTGGTCATCTG	TTCGGGTCATTTCTTGGTGAAC	341
mitochondrion	nad5-1st-intron	GTGGGGCAGAGGGCTCGTAGTACC	CGGTCGGGCTATCGAACACAGAGT	406
mitochondrion	nad6-leader	AAGGGCTTGGAAGAAGAAAATG	ATAGCGCAATACTTCTTCGTGAAT	375
mitochondrion	nad7-leader	GGAGATGCATTTCTGGTACAAGTG	GTTCCGCACGTTCCACCAC	203
mitochondrion	nad7-2nd-intron	CTCCGCCCGGTGACTAAGAAAG	AGCGTGTTCTTGGGCCATCATAG	343
mitochondrion	rps7-leader	ACAAACTCGACTAAAAGAAGAGGT	CGTCAACCATAAGTTTGATTACAT	410
mitochondrion	rpl16-trailer	ATTAGCGGCTCATAAACCATGTTC	CCATACATATCGAGGGCTTTATCA	469

## Sheet: Sheet2
organelle	gene	primers		product size (bp)	RNA-seq experiment
plastid	accD	TGTGGATTCAATGCGACAAT	GTTTGTCTAGTCTAATTTGAACTTCC	959
plastid	atpF	CTTTCGTTTACTTGGGTCACTGG	CACGCAGTTCTTCTGAATTTCGAATAG	195	first
plastid	atpF	TTAACCGATTCTTTCGTTTACTTG	CAAACATCCCAATATTTGCATTAA	520	second, third
plastid	clp	GGCACAAACGGGAGAATTTA	CCTATTTTTTATTGAACCGCTACAAG	198	first, second
plastid	clp	TATTGGCGTTCCAAAAGTACCTT	TATTGGCGTTCCAAAAGTACCTT	581	third
plastid	matK	TGGTTCAAACCCTACGTTACC	TTCGCTCAAAAAGGACTTCA	240	first
plastid	matK	ATGGGGCTCGGCAACAG	TACCGAAAAATAACATTGCCATAA	699	second, third
plastid	ndhB	TTTTTGGCCTAATTCTTCTTCTGA	AATCGCAATAATCGGGTTCATT	1397
plastid	ndhD	AACAACTCGAAGTATGGGTC	GGCAATGCAAGGGAAGCC	1347
plastid	ndhF	GGATCATACCTTTCATTCCACTTC	GCAGCATGTATAAGAGCCGAAATG	775
plastid	ndhG	TTTGCCTGGACCAATACATG	AGCCACAGAAATTGCACCTAT	517
plastid	petL	AAAAAAACATATTTTATTGAGTCCCTTCATG	GACCAATAAACAGAACTGAGGTTATAG	101
plastid	psbE	ATTCGATACTGGGTCATTCATAGC	CTAAAACGATCTACTAAATTCATCGAG	204
plastid	psbF	GATAGGACCTATCCAATTTTTACAG	CGTTGGATGAACTGCATTGC	107
plastid	psbZ	CAATTGGCAGTTTTTGCATTAATTATTACTTC	CTAATCCAATCCATAATGATGTACC	136
plastid	rpl23	GACAAAAGTATTCGGTTATTGGGG	GGTGGAATAGAATAACCCGG	230
plastid	rpoA	CAGTGGAAGTGTGTTGAATC	AACAGGCATGAATACAGCATC	498	first
plastid	rpoA	CTCGGACACTACAGTGGAAGTGTG	CTGGGAGGCAATTCTAATTGGTC	823	second, third
plastid	rpoB	GGTTTTATCGGTTTATTGATCAGGG	CGGCGACCAATCCTTCCTAATTCAC	727
plastid	rpoB	TTCAGGTATCGACTTCAAAAGAAAC	GGATACTCGGGTTCAAATACCC	472
plastid	rpoC1	CCTACTTTCTTACGATTACGAGGTT	ATGGGTCTCAACTCGGGAGG	374
plastid	rps12-intron	ATGCCAACCATTAAACAACTT	TGATTGGATTTGCACCAATGGAAACC	295
plastid	rps14	TTGATTTATAGGGAGAAGAAGAGGC	CCTGGCAACAAACATGCCTGAAC	266
mitochondrion	atp1	AGAGCTGCGGAACTAACGAATCTA	TGATTGAGGATTCCTAATGTGATG	1537
mitochondrion	atp4	TGAGATTGAGTATTACGAATATGG	CCCCCGAACCATTCTTA	563
mitochondrion	atp6	AATGCGACGAATCTTTTTGTTTGA	CCAAGCGAACCCACTTAAAATCTT	994
mitochondrion	atp8	GCCTCAACTGGATAAAT	TGTACAACATGGATTAGC	453
mitochondrion	atp9	ATGACAAAGCGTGAGTATAAT	TCAGAATACGAATAAGATCAAA	258
mitochondrion	ccmB	CAGCCTTGAAGTGAATGAATT	TTAATCTTGTAAACTAATCGAGACC	661
mitochondrion	ccmC	CTACGCGCAAATTCTCATTGG	GAGCGAGTGAACTAGGTTTTGGTA	680
mitochondrion	ccmFc	GGTCCAACTACATAACTTTTTCTT	ATTATGAACTCCACGGAACTTTCT	1350
mitochondrion	ccmFn-1	ATTTCCGGGTCTTTTCGTTGCATTCACTTA	CGCCGCCGAAGCAGCATGAG	1050
mitochondrion	ccmFn-2	TGGACACGGGGAGGGAGCAG	CATAACATAACGGGGCGGGGTTGC	601
mitochondrion	cob	GACTATAAGGAACCAACGAT	ATCAGTCTCATCCGTGTAAG	1171
mitochondrion	cox2	ATGATTGTTCTAAAATGGTTATT	GTTTGGGGGATTAATTGATTGG	770
mitochondrion	cox31	GAGGCATTCTTATCATTTG	TTCGGGTCATTTCTTGGTGAAC	994
mitochondrion	matR	GGGCCCTTACTCCGTCCCACAC	GTCTTGACCGGGTCCGAGCTTCC	1651
mitochondrion	mttB	CACTTTTAGCTTTGAATTACTTAT	ATTGATAGTTACTTTGCCAGGTTC	852
mitochondrion	nad1	CCAGCTGAAATACTTGGAATAAT	AAAGGTGACTAAAAGACCAGAAAC	947
mitochondrion	nad2	GACCGTAACGTAAGTGACTCAGTG	ACGGCCTACCCTTTCTTTGAA	1578
mitochondrion	nad3	AGCAAGGAGCGAGAAAACAAAGT	CCCCCATTTTGTGCCCTATC	414
mitochondrion	nad4	ATGTTAGAACATTTCTGTGAATG	TTTGCCATGTTGCACTAAGTTACT	1479
mitochondrion	nad4L	AATATTTCACATTTTCTATGAT	AATGCTATTAATAAATTCTACAG	281
mitochondrion	nad5	TTTTTCGGACGTTTTCTAGGA	TAAAAACTACTCACTATCAAAATGAAAG	1937
mitochondrion	na62	AAGGGCTTGGAAGAAGAAAATG	CTTTTCACCTTAGTAGTCCTATGC	653
mitochondrion	nad72	GGAGATGCATTTCTGGTACAAGTG	ATCCACCTCTCCAAACACAATA	1258
mitochondrion	nad9	TGGATAACCAATTCATTTTCAA	CGTCGCTACGCTGTTCC	567
mitochondrion	orf114	CAACCGGCGATTGGATG	AATGGAAAAGGAACACCGAGTAG	381
mitochondrion	orf240A	GAGGGGAAGGTTGGTCATAAAT	CGCTGGCGAAAGATACGAA	636
mitochondrion	rpl2	AGCACTTCCTCTATGGGCATTGTA	TGCCTGCTTCTAATTGATGACTGG	811
mitochondrion	rpl5	ATGTTTCCACTCAATTTTCATTAC	GAGTTTCCCCCTCATCTTTT	553
mitochondrion	rpl161	AAAATCGATTATGCTCCTG	CCATACATATCGAGGGCTTTATCA	943
mitochondrion	rps3	AATCCGATTTCGGTAAGACTT	CGTTTCGGATATAGCACGTC	1643
mitochondrion	rps4	TCCCCATTAAGATTTCAAACTTGTCGT	TTATATGTTTTGGCCACGTCCGTTTCT	1047
mitochondrion	rps72	ACAAACTCGACTAAAAGAAGAGGT	ATCTGAAATGCGCGAAACTT	692
mitochondrion	rps12	TCAATTGATTCGTCATGGTAGAGA	TCATATCGATTTGGGTTTTTCTGC	364
mitochondrion	rps14	ATGTCGTAGAAGCAAAATAGTAGA	TTATGCCCATCAAAGAACC	285
mitochondrion	nad5-1st-int	GTGGGGCAGAGGGCTCGTAGTACC	CGGTCGGGCTATCGAACACAGAGT	406
mitochondrion	nad7-2nd-int	CTCCGCCCGGTGACTAAGAAAG	AGCGTGTTCTTGGGCCATCATAG	343
