# Supplementary material for: Comprehensive High-Resolution Analysis of the Role of an Arabidopsis Gene Family in RNA Editing
Source: PLoS Genet. 2013 Jun 20;9(6):e1003584. doi: 10.1371/journal.pgen.1003584 (PMC3688494; doi:10.1371/journal.pgen.1003584)
Supplement: Table S2 — Comparison of the variation in editing extent for plastid sites significantly controlled by RIP1 (ΔEE>0.1 or ΔEE<−0.1) between this study and previous results. (XLS) [file pgen.1003584.s011.xls]

## Sheet: Sheet1
Table S2. Comparison of the variation in editing extent for plastid sites significantly controlled
by RIP1 (ΔEE >0.1 or ΔEE < -0.1) between this study and previous results.
Gene	position (ATG)	editing extent
		Illumina sequencing			PPE (different RNA samples)
		rip1	Rip1	ΔEErip1	rip1	Rip1	ΔEErip1
petL	5	0.165678	0.875865	0.810841	0.35	0.87	0.597701
rpoB	551	0.558113	0.919601	0.393092	0.5	0.5	0
rpoB	338	0.512938	0.806854	0.364274	0.95	0.97	0.0206186
rpoB	2432	0.672727	0.872769	0.229203	0.91	0.83	-0.0963855
accD	794	0.777217	0.994413	0.218417	0.83	0.97	0.14433
rpl23	89	0.738146	0.900217	0.180035	0.6	0.69	0.130435
ndhF	290	0.820059	0.982987	0.165748	0.95	0.98	0.0306122
ndhD	878	0.857348	0.966141	0.112606	0.71	0.92	0.228261
rps14	149	0.915908	0.818946	-0.118398	0.8	0.8	0
ndhD	2	0.510023	0.451963	-0.128461	0.25	0.56	0.553571
rps12-intron		0.387418	0.301913	-0.28321	0.42	0.16	-1.625
rpoC1	488	0.539218	0.392492	-0.373832	0.74	0.62	-0.193548

## Sheet: Sheet2
Table 5. Comparison of the variation in editing extent for plastid sites significantly controlled
by RIP1 (ΔEE >0.1 or ΔEE < -0.1) between this study and previous results.
Gene	position (ATG)	editing extent
		Illumina sequencing			PPE (different RNA samples)
		rip1	Rip1	ΔEErip1	rip1	Rip1	ΔEErip1
petL	5	0.165678	0.875865	0.810841	0.35	0.87	0.597701
rpoB	551	0.558113	0.919601	0.393092	0.5	0.5	0
rpoB	338	0.512938	0.806854	0.364274	0.95	0.97	0.0206186
rpoB	2432	0.672727	0.872769	0.229203	0.91	0.83	-0.0963855
accD	794	0.777217	0.994413	0.218417	0.83	0.97	0.14433
rpl23	89	0.738146	0.900217	0.180035	0.6	0.69	0.130435
ndhF	290	0.820059	0.982987	0.165748	0.95	0.98	0.0306122
ndhD	878	0.857348	0.966141	0.112606	0.71	0.92	0.228261
rps14	149	0.915908	0.818946	-0.118398	0.8	0.8	0
ndhD	2	0.510023	0.451963	-0.128461	0.25	0.56	0.553571
rps12-intron		0.387418	0.301913	-0.28321	0.42	0.16	-1.625
rpoC1	488	0.539218	0.392492	-0.373832	0.74	0.62	-0.193548
