# Supplementary material for: Comprehensive High-Resolution Analysis of the Role of an Arabidopsis Gene Family in RNA Editing
Source: PLoS Genet. 2013 Jun 20;9(6):e1003584. doi: 10.1371/journal.pgen.1003584 (PMC3688494; doi:10.1371/journal.pgen.1003584)
Supplement: Table S3 — The effects of RIP1 and RIP3 on mitochondrial editing are not independent. (XLS) [file pgen.1003584.s012.xls]

## Sheet: Sheet1
Table S3. The effects of RIP1 and RIP3 on mitochondrial editing are not independent.
		RIP1 effect
		ΔEE ≥ 0.1	0.1>ΔEE
RIP3 effect	ΔEE ≥ 0.1	161 (140)	22 (43)
	0.1>Δ EE	313 (334)	123 (102)
Number of mitochondrial sites under control ( ΔEE ≥ 0.1), or no control ( ΔEE< 0.1) of RIP1 and RIP3.
Numbers are given for rip3-1. Numbers in parentheses are expected in case of independence.

## Sheet: Sheet2
		RIP1 effect
		ΔEE ≥ 0.6	0.6>ΔEE ≥ 0.1	0.1>ΔEE
RIP3 effect	ΔEE ≥ 0.6	42 (31)	7 (13)	9 (14)
	0.6>ΔEE ≥ 0.1	90 (66)	22 (30)	13 (29)
	0.1>Δ EE	195 (230)	118 (104)	123 (102)
Number of mitochondrial sites under strong (ΔEE ≥ 0.6), moderate (0.6 > ΔEE ≥ 0.1), or no control of
RIP1 and RIP3. Numbers are given for rip3-1. Numbers in parenthesis are expected in case of independence.
chi-square = 40.5, degrees of freedom = 4
3.41111e-08
chi-square = 18.8, degrees of freedom = 1
1.45167e-05
