# Supplementary material for: Comprehensive High-Resolution Analysis of the Role of an Arabidopsis Gene Family in RNA Editing
Source: PLoS Genet. 2013 Jun 20;9(6):e1003584. doi: 10.1371/journal.pgen.1003584 (PMC3688494; doi:10.1371/journal.pgen.1003584)
Supplement: Table S4 — The effects of RIP1 and RIP8, and RIP3 and RIP8 on mitochondrial editing are not independent. (XLSX) [file pgen.1003584.s013.xlsx]

## Sheet: Sheet1
Table S4. The effects of RIP1 and RIP8, and RIP3 and RIP8 on mitochondrial editing are not independent.
		RIP1 effect		RIP3 effect
		ΔEE ≥ 0.1	0.1>ΔEE	ΔEE ≥ 0.1	0.1>ΔEE
RIP8 effect	ΔEE ≥ 0.1	63 (56)	11 (18)	29 (20)	45(54)
	0.1>Δ EE	381 (388)	131 (124)	126(135)	386 (377)
Number of mitochondrial sites under control ( ΔEE ≥ 0.1), or no control ( ΔEE< 0.1) of RIP8, RIP1 and RIP3.
Numbers are given for rip3-1. Numbers in parentheses are expected in case of independence.
