# Supplementary material for: Comprehensive High-Resolution Analysis of the Role of an Arabidopsis Gene Family in RNA Editing
Source: PLoS Genet. 2013 Jun 20;9(6):e1003584. doi: 10.1371/journal.pgen.1003584 (PMC3688494; doi:10.1371/journal.pgen.1003584)
Supplement: Table S5 — Plastid editing sites with editing extent significantly reduced in rip2-silenced plants. (XLS) [file pgen.1003584.s014.xls]

## Sheet: Sheet1
Table S5. Plastid editing sites with editing extent significantly reduced in rip2-silenced plants.
Gene	position (ATG)	editing extent					P (χ2)
		rip2-sil	Col-GFP	GFP-sil	Col-rip2-sil	Δrip2-sil
rps14	80	0.140514	0.957487	0.953925	0.816973	0.853247	0
ndhF	290	0.24265	0.992483	0.985591	0.749832	0.755512	0
psbZ	50	0.240711	0.937226	0.928051	0.696515	0.743166	0
ndhB	149	0.426829	0.993952	0.994978	0.567122	0.570573	0
ndhB	1481	0.514417	0.987317	0.990391	0.4729	0.478975	0
accD	1568	0.257827	0.727079	0.735786	0.469252	0.645394	7.96813e-109
ndhD	878	0.475807	0.842979	0.882611	0.367171	0.435564	0
ndhD	2	0.123155	0.444219	0.489219	0.321064	0.722761	0
ndhD	887	0.531414	0.842044	0.887742	0.310629	0.368899	0
matK	640	0.584757	0.889982	0.844037	0.305225	0.342957	0
ndhB	872	0.676555	0.974692	0.973044	0.298137	0.305878	0
ndhB	830	0.768432	0.987549	0.980747	0.219117	0.22188	0
rps12-intron		0.064911	0.283822	0.287149	0.218911	0.771297	6.8978e-121
ndhB	467	0.787302	0.976119	0.97289	0.188817	0.193437	0
ndhB	836	0.820952	0.978758	0.963026	0.157807	0.161232	4.93881e-244
rpl23	89	0.678708	0.822204	0.800623	0.143496	0.174526	1.30118e-48
ndhD	383	0.860431	0.983625	0.987695	0.123194	0.125245	7.45157e-208
atpF	92	0.876873	0.983946	0.98144	0.107072	0.108819	0
rpoB	2432	0.829388	0.930974	0.934833	0.101587	0.109119	1.24444e-127
ndhG	50	0.722352	0.814549	0.825156	0.0921967	0.113187	7.44994e-33
rpoC1	488	0.133719	0.163012	0.199206	0.0292928	0.179697	2.25445e-06
ndhB	153	0.00202634	0.0246826	0.0197487	0.0226562	0.917904	1.57739e-10
Plastid sites are ordered by the difference Col-rip2-silenced. Only plastid sites for which Δrip2-sil: (Col-rip2-sil)/Col≥ 0.10 are shown.
None of the sites shows a significant reduction in editing extent in GFP-silenced plants.
