# Supplementary material for: Comprehensive High-Resolution Analysis of the Role of an Arabidopsis Gene Family in RNA Editing
Source: PLoS Genet. 2013 Jun 20;9(6):e1003584. doi: 10.1371/journal.pgen.1003584 (PMC3688494; doi:10.1371/journal.pgen.1003584)
Supplement: Table S6 — Mitochondrial editing sites with editing extent significantly reduced in rip2-silenced plants. (XLS) [file pgen.1003584.s015.xls]

## Sheet: Sheet1
Table S6. Mitochondrial editing sites with editing extent significantly reduced in rip2-silenced plants.
Gene	position (ATG)	editing extent					P (χ2)
		rip2-sil	Col (GFP)	GFP-sil	Col-rip2-sil	Δrip2-sil
ccmFn1	709	0.380137	0.670449	0.593824	0.290312	0.433011	4.52464e-42
rpl5	58	0.347362	0.520865	0.498701	0.173503	0.333106	1.44247e-215
rpl5	92	0.615303	0.777033	0.80726	0.16173	0.208138	0
matR	1596	0.291391	0.443145	0.428826	0.151755	0.342449	2.3255e-21
matR	1593	0.324525	0.4736	0.46087	0.149074	0.314769	2.41948e-20
mttb	693	0.635018	0.781676	0.788851	0.146658	0.187619	2.74751e-21
rps3	1344	0.345309	0.472359	0.433	0.127049	0.268968	1.55785e-31
ccmFn-2	320	0.635112	0.7611	0.761603	0.125989	0.165535	2.59763e-28
rpl5	59	0.613738	0.736666	0.767276	0.122927	0.16687	3.37069e-135
nad4L	110	0.790853	0.911555	0.924003	0.120702	0.132413	0
rpl2	212	0.561388	0.669266	0.672794	0.107878	0.161189	1.87371e-36
rpl5	35	0.684753	0.77805	0.796787	0.0932967	0.119911	1.42659e-66
ccmFc	406	0.779554	0.872506	0.875872	0.0929522	0.106535	2.85091e-23
mttb	97	0.626363	0.712435	0.739766	0.0860726	0.120815	3.35979e-09
ccmFc	1246	0.593792	0.669158	0.662811	0.0753666	0.112629	7.59043e-13
rpl5	47	0.67209	0.743096	0.783291	0.0710064	0.0955547	8.21151e-42
matR	1807	0.64464	0.714534	0.78153	0.0698933	0.0978167	5.45735e-07
rps14	99	0.0853842	0.13838	0.1492	0.0529963	0.382975	2.26036e-41
matR	1408	0.0625	0.114103	0.127142	0.0516035	0.452252	3.26577e-07
ccmFc	321	0.0409237	0.0818104	0.0770021	0.0408867	0.499774	2.67164e-14
rps3	210	0.0474083	0.078531	0.0748745	0.0311226	0.39631	1.02101e-12
Mitochondrial sites are ordered by the difference Col-rip2-silenced. Only mitochondrial sites for which
Δrip2-sil: (Col-rip2-sil)/Col ³ 0.10 are shown. None of the sites shows a significant reduction in editing extent in GFP-silenced plants.
