# Supplementary material for: Comprehensive High-Resolution Analysis of the Role of an Arabidopsis Gene Family in RNA Editing
Source: PLoS Genet. 2013 Jun 20;9(6):e1003584. doi: 10.1371/journal.pgen.1003584 (PMC3688494; doi:10.1371/journal.pgen.1003584)
Supplement: Table S7 — Plastid editing sites with editing extent significantly reduced in rip9-silenced plants. (XLS) [file pgen.1003584.s016.xls]

## Sheet: Sheet1
Table S7. Plastid editing sites with editing extent significantly reduced in rip9-silenced plants.
Gene	position (ATG)	editing extent					P (χ2)
		rip9-sil	Col (GFP)	GFP-sil	Col-rip9-sil	Δrip9-sil
petL	5	0.15873	0.943294	0.937173	0.784564	0.831728	1.90668e-130
ndhB	836	0.28335	0.978758	0.963026	0.695409	0.710501	0
rps14	149	0.234914	0.888095	0.883842	0.653181	0.735486	1.01069e-282
ndhG	50	0.26051	0.814549	0.825156	0.554039	0.680179	0
ndhB	586	0.472868	0.982297	0.972359	0.509429	0.51861	0
rpoA	200	0.458404	0.833193	0.860229	0.374788	0.449822	7.88295e-124
psbZ	50	0.565113	0.937226	0.928051	0.372113	0.397037	0
rps14	80	0.587342	0.957487	0.953925	0.370145	0.38658	1.12698e-257
ndhD	2	0.0893597	0.444219	0.489219	0.354859	0.798838	1.24846e-230
ndhD	674	0.554883	0.909065	0.928794	0.354182	0.389611	1.31682e-283
ndhD	383	0.657199	0.983625	0.987695	0.326427	0.331861	0
accD	1568	0.459547	0.727079	0.735786	0.267532	0.367955	9.75079e-24
clp	559	0.719449	0.964419	0.936508	0.244969	0.254007	2.24195e-177
ndhB	872	0.736559	0.974692	0.973044	0.238133	0.244316	7.02739e-279
ndhB	149	0.781787	0.993952	0.994978	0.212165	0.213456	2.29701e-215
ndhB	1481	0.787254	0.987317	0.990391	0.200063	0.202633	0
rps12-int5'R		0.0878553	0.283822	0.287149	0.195966	0.690456	5.67074e-32
rpl23	89	0.66147	0.822204	0.800623	0.160734	0.195492	2.78756e-59
ndhD	887	0.698301	0.842044	0.887742	0.143743	0.170707	2.91342e-163
ndhD	878	0.716905	0.842979	0.882611	0.126074	0.149558	6.11169e-131
accD	794	0.87931	0.994734	1	0.115424	0.116035	1.12444e-70
ndhB	746	0.889546	0.992413	0.990504	0.102867	0.103653	4.21881e-135
rpoC1	488	0.0826087	0.163012	0.199206	0.0804035	0.493236	2.32657e-13
ndhB	726	0.0266413	0.0605321	0.0649883	0.0338908	0.559881	6.47427e-06
Plastid sites are ordered by the difference Col-rip9-silenced. Only plastid sites for which Δrip9-sil: (Col-rip9-sil)/Col ³ 0.10 are shown.
None of the sites shows a significant reduction in editing extent in GFP-silenced plants.
