# Supplementary material for: Comprehensive High-Resolution Analysis of the Role of an Arabidopsis Gene Family in RNA Editing
Source: PLoS Genet. 2013 Jun 20;9(6):e1003584. doi: 10.1371/journal.pgen.1003584 (PMC3688494; doi:10.1371/journal.pgen.1003584)
Supplement: Table S8 — The effects of RIP2 and RIP9 on plastid editing are independent. (XLS) [file pgen.1003584.s017.xls]

## Sheet: Sheet1
Table S8. The effects of RIP2 and RIP9 on plastid editing are independent.
		RIP9 effect
		ΔEE ≥ 0.1	0.1>ΔEE
RIP2 effect	ΔEE ≥ 0.1	15 (15)	7(7)
	0.1>Δ EE	9 (9)	5(5)
Number of plastid sites under control ( ΔEE ≥ 0.1), or no control ( ΔEE< 0.1) of RIP2 and RIP9.
Numbers in parentheses are expected in case of independence.
