# Supplementary material for: Comprehensive High-Resolution Analysis of the Role of an Arabidopsis Gene Family in RNA Editing
Source: PLoS Genet. 2013 Jun 20;9(6):e1003584. doi: 10.1371/journal.pgen.1003584 (PMC3688494; doi:10.1371/journal.pgen.1003584)
Supplement: Table S9 — Mitochondrial editing sites with editing extent significantly reduced in both rip5-silenced and rip5-1 mutant plants. (XLS) [file pgen.1003584.s018.xls]

## Sheet: Sheet1
Table S9. Mitochondrial editing sites with editing extent significantly reduced in both rip5-silenced and rip5-1 mutant plants.
Gene	position (ATG)	editing					P (χ2)	editing				P (χ2)
		rip5-sil	Col (GFP)	GFP-sil	Col-rip5-sil	Δrip5-sil		rip5-1	wt	wt-rip5-1	Δrip5-1
ccmC	673	0.571087	0.74295	0.706019	0.171862	0.231325	9.00764e-25	0.436711	0.558704	0.121993	0.21835	5.0001e-10
rps3	210	0.0545058	0.078531	0.0748745	0.0240252	0.305932	2.85357e-12	0.0679765	0.16741	0.0994333	0.593952	1.07318e-80
Only mitochondrial sites for which Δrip5-sil: (Col-rip5-sil)/Col ³ 0.10 are shown. None of the sites shows a significant reduction in
editing extent in GFP-silenced plants .
