# Supplementary material for: Comprehensive High-Resolution Analysis of the Role of an Arabidopsis Gene Family in RNA Editing
Source: PLoS Genet. 2013 Jun 20;9(6):e1003584. doi: 10.1371/journal.pgen.1003584 (PMC3688494; doi:10.1371/journal.pgen.1003584)
Supplement: Table S10 — Mitochondrial editing sites with editing extent significantly reduced in rip7-silenced plants. (XLS) [file pgen.1003584.s019.xls]

## Sheet: Sheet1
Table S10. Mitochondrial editing sites with editing extent significantly reduced in rip7-silenced plants.
Gene	position (ATG)	editing extent					P (χ2)
		rip7-sil	Col (GFP)	GFP-sil	Col-rip7-sil	Δrip7-sil
cox3-tr	49	0.479518	0.60959	0.646447	0.130072	0.213376	1.45538e-07
nad3	64	0.672872	0.800893	0.765014	0.128021	0.159847	1.16318e-09
nad3	211	0.756627	0.857819	0.851811	0.101193	0.117965	1.29202e-16
nad3	212	0.765721	0.860026	0.854909	0.0943051	0.109654	1.65408e-14
nad7	795	0.71134	0.830564	0.814433	0.119224	0.143546	1.52702e-09
nad7	1137	0.59375	0.752504	0.741111	0.158754	0.210968	4.36584e-08
Only mitochondrial sites for which Δrip7-sil: (Col-rip7-sil)/Col ³ 0.10 are shown.
None of the sites shows a significant reduction in editing extent in GFP-silenced plants.
