# Supplementary material for: Comprehensive High-Resolution Analysis of the Role of an Arabidopsis Gene Family in RNA Editing
Source: PLoS Genet. 2013 Jun 20;9(6):e1003584. doi: 10.1371/journal.pgen.1003584 (PMC3688494; doi:10.1371/journal.pgen.1003584)
Supplement: Table S11 — Minor differences between this study and a previous report. (XLSX) [file pgen.1003584.s020.xlsx]

## Sheet: Sheet1
Table S11. Minor differences between this study and a previous report1.
Gene	position ATG	editing extent
		wt	rip3-1	wt-rip3-1	wt	rip3-2	wt-rip3-2
ccmB	159	0.721386	0.466299	0.255087	0.843233	0.455495	0.387738
atp4	250	0.826899	0.583986	0.242912	0.869301	0.643689	0.225612
mttb	97	0.696394	0.677142	0.0192522	0.610879	0.580723	0.0301561
rps4	967	0.527319	0.518129	0.00919085	0.615972	0.459067	0.156905
ccmFn-2	320	0.776276	0.796252	-0.0199765	0.670533	0.666542	0.00399111
ccmB	576	0.404754	0.464336	-0.0595823	0.535344	0.584638	-0.0492939
		Col-GFP	rip2-sil	Col-rip2-sil	GFP-sil	rip9-sil	Col-rip9-sil
accD	1568	0.727079	0.257827	0.469252	0.735786	0.459547	0.267532
1 Takenaka et al. (2012)
Sites in white background were not reported, sites in red (blue) were reported to show
reduced (increase) editing extent in the mutant.
