# Supplementary material for: Comprehensive High-Resolution Analysis of the Role of an Arabidopsis Gene Family in RNA Editing
Source: PLoS Genet. 2013 Jun 20;9(6):e1003584. doi: 10.1371/journal.pgen.1003584 (PMC3688494; doi:10.1371/journal.pgen.1003584)
Supplement: Table S12 — Quality control of the reads from the different libraries. (XLS) [file pgen.1003584.s021.xls]

## Sheet: Sheet2
TableS12. Quality control of the reads from the different libraries.
Sample	Post-filter (PF) reads	PF pre-processed reads	fraction of reads eliminated by pre-processing
s14	3931043	3846135	0.0215994
s15	2342164	2282710	0.0253842
s16	3655446	3576883	0.021492
s18	4030861	3938282	0.0229675
s19	4030861	3938282	0.0229675
s20	3165155	3076756	0.0279288
s21	4216634	4120465	0.0228071
s22	2886461	2825966	0.0209582
s23	5304247	5212416	0.0173127
s25	3584002	3496988	0.0242784
a1	765056	727418	0.0491964
a2	2154946	2098084	0.0263867
a3	1481134	1435912	0.030532
a4	1675521	1627820	0.0284694
a5	1924227	1867136	0.0296696
a6	2474197	2408851	0.026411
a7	1928827	1863525	0.0338558
a8	353222	337689	0.0439752
a9	2431653	2377474	0.0222807
a10	2493122	2435252	0.0232119
a11	1349903	1296689	0.0394206
a12	2444638	2381076	0.0260006
a13	6280554	6163851	0.0185816
L7	8671788	8590442	0.00938053
L12	7391232	7316746	0.0100776
L13	7695082	7598690	0.0125264
L14	36279822	35893047	0.0106609
L15	8811883	8723531	0.0100265
L16	6820080	6743771	0.0111889
L18	7458451	7381822	0.0102741
L19	7113323	7050149	0.00888108
